# Supplementary material for: Transcriptome sequencing revealed the influence of blue light on the expression levels of light-stress response genes in Centella asiatica
Source: PLoS One. 2021 Nov 29;16(11):e0260468. doi: 10.1371/journal.pone.0260468 (PMC8629183; doi:10.1371/journal.pone.0260468)
Supplement: S1 Table — (XLS) [file pone.0260468.s004.xls]

## Sheet: Enshi medium
Table S1 Enshi medium: Component (g/L)
MgSO4.7H2O	492
Ca(NO3)2.4H2O	947
KNO3	808
NH4H2PO4	152
Fe.EDTA	19.5
Na2.EDTA	19.5
MnSO4.H2O	2.82
ZnSO4.7H2O	0.22
CuSO4.5H2O	0.078
Na2MoO4.2H2O	0.021
