# Supplementary material for: Transcriptome sequencing revealed the influence of blue light on the expression levels of light-stress response genes in Centella asiatica
Source: PLoS One. 2021 Nov 29;16(11):e0260468. doi: 10.1371/journal.pone.0260468 (PMC8629183; doi:10.1371/journal.pone.0260468)
Supplement: S2 Table — (XLS) [file pone.0260468.s005.xls]

## Sheet: Primer
Table S2 RT-qPCR primers
Gene	Type	Sequence	Start	Length	Tm	GC Percent	Amplicon
Early light-induced protein 1	Forward Primer	AACGGCCAGGATGTGTTT	376	18	62.035	50
	Reverse Primer	CTTTAAACAGTGGGACCAATGAAG	478	24	62.054	41.667
	Product						103
Cryptochrome DASH	Forward Primer	CGATGAAGAGGACAGGGAAAG	254	21	61.956	52.381
	Reverse Primer	AGACAAACTCCAAGCCCTAAA	351	21	61.786	42.857
	Product						98
Violaxanthin de-epoxidase	Forward Primer	GGAAGCAGGAGAGAAGACAATTA	1188	23	61.97	43.478
	Reverse Primer	CCTTCGACCAACCTACTGAAC	1304	21	62.097	52.381
	Product						117
ABSCISIC ACID-INSENSITIVE 5	Forward Primer	GAATAGAGAGTCAGCAGCAAGG	1047	22	62.239	50
	Reverse Primer	CCAGAGCCTGTTTGAGATGAG	1159	21	62.241	52.381
	Product						113
Phenylalanine ammonia-lyase 1	Forward Primer	GGGAATCCAGCAGTTCCTAATA	1921	22	61.598	45.455
	Reverse Primer	CCTGGTGATGTTACCTTCTCTC	2036	22	61.728	50
	Product						116
Blue-light inhibitor of cryptochromes 1	Forward Primer	CCCGGATCAGAATAAGGATGAA	219	22	61.603	45.455
	Reverse Primer	TCTCCATCCGGTGTCTCTT	328	19	62.053	52.632
	Product						110
Probable chalcone--flavonone isomerase 3	Forward Primer	GAGATAAAGGGATCGCAGTACG	385	22	61.992	50
	Reverse Primer	GAGCAGTTTCCTCTTCCTCTTC	481	22	62.172	50
	Product						97
Flavonol synthase/flavanone 3-hydroxylase	Forward Primer	CAGTAGGTGGCGATGAGTTAAT	572	22	61.965	45.455
	Reverse Primer	AGAATGGTGAGGGAGGACA	689	19	62.15	52.632
	Product						118
UV repair defective 3	Forward Primer	TTCGCACACTCTCTCTCCTATC	29	22	62.825	50
	Reverse Primer	CGAAGACCCTTTCTGAACCATAC	128	23	62.667	47.826
	Product						100
Protein ABA DEFICIENT 4	Forward Primer	CTCTCTTGGACACCAGATACAA	445	22	61.358	45.455
	Reverse Primer	GAATCCATGCGGAAGCTAATG	562	21	61.37	47.619
	Product						118
GAPDH	Forward Primer	AAGGAGGAGTCTGAGGGTAAA	793	21	62.089	47.619
	Reverse Primer	TCCTGCCTTGGCATCAAATA	906	20	61.949	45
	Product						114
