# Supplementary material for: Transcriptome sequencing revealed the influence of blue light on the expression levels of light-stress response genes in Centella asiatica
Source: PLoS One. 2021 Nov 29;16(11):e0260468. doi: 10.1371/journal.pone.0260468 (PMC8629183; doi:10.1371/journal.pone.0260468)
Supplement: S3 Table — (XLSX) [file pone.0260468.s006.xlsx]

## Sheet: Sheet1
Table S3 RNA sequencing and read mapping statistics.
Light treatments	The average number of reads	The average number of bases (Gb)	Alignment rate	Gene coverage
Blue	16698368	2.45	0.95	76.0%
Red	22559821	3.57	0.96	77.7%
White	24452816	7.07	0.96	80.3%
