# Supplementary material for: Transcriptome sequencing revealed the influence of blue light on the expression levels of light-stress response genes in Centella asiatica
Source: PLoS One. 2021 Nov 29;16(11):e0260468. doi: 10.1371/journal.pone.0260468 (PMC8629183; doi:10.1371/journal.pone.0260468)
Supplement: S4 Table — Differently expressed genes from the comparisons between (A) the R-treated and the W-treated C. asiatica, (b) the B-treated and the W-treated C. asiatica, and (C) the B-treated and the R-treated C. asiatica are shown. (XLSX) [file pone.0260468.s007.xlsx]

## Sheet: A. Red VS White
S4 Table. Lists of all differently expressed genes.
Buabok.ID	log2FoldChange	adjusted P value	Protein names	UniProt ID	Gene Name	BlastEval	Function [CC]	Gene ontology (biological process)	Gene ontology (molecular function)	Gene ontology (cellular component)	Organism	MapMan.Bins	MapMan.BinNames	MapMan.Descriptions
Scaffold_3.3151	5.1	2.35e-09	GBR5	Q7Y087	GBR5	5.24e-06	0	0	0	0	Panax ginseng (Korean ginseng)	35.2	not assigned.not annotated	no hits & (original description: none)
Scaffold_4.766	4.5	3.33e-06	Glycine-rich protein DC7.1	P37704	GRP7	4.19e-05	FUNCTION: May be connected with the initiation of embryogenesis or with the metabolic changes produced by the removal of auxins.	0	0	0	Daucus carota (Wild carrot)	35.2	not assigned.not annotated	no hits & (original description: none)
Scaffold_5.1940	4.3	0.00822522	MLO protein homolog 1 (OsMLO1)	Q0DC45	MLOH1	3.41e-178	FUNCTION: May be involved in modulation of pathogen defense and leaf cell death. Activity seems to be regulated by Ca(2+)-dependent calmodulin binding and seems not to require heterotrimeric G proteins (By similarity). {ECO:0000250}.	defense response [GO:0006952]; response to biotic stimulus [GO:0009607]	calmodulin binding [GO:0005516]	integral component of membrane [GO:0016021]	Oryza sativa subsp. japonica (Rice)	35.1	not assigned.annotated	MLO protein homolog 1 OS=Hordeum vulgare (sp|o49873|mloh1_horvu : 477.0)
Scaffold_8.2001	4	1.77e-05	Expansin-A16 (AtEXPA16) (Alpha-expansin-16) (At-EXP16) (AtEx16) (Ath-ExpAlpha-1.7)	Q9M2S9	EXP16	4.14e-148	FUNCTION: Causes loosening and extension of plant cell walls by disrupting non-covalent bonding between cellulose microfibrils and matrix glucans. No enzymatic activity has been found (By similarity). {ECO:0000250}.	plant-type cell wall organization [GO:0009664]; syncytium formation [GO:0006949]	0	cell wall [GO:0005618]; extracellular region [GO:0005576]; membrane [GO:0016020]	Arabidopsis thaliana (Mouse-ear cress)	21.4.2.1	Cell wall organisation.cell wall proteins.expansin activities.alpha-class expansin	alpha-class expansin
Scaffold_6.1649	3.3	0.000346151	pEARLI1-like lipid transfer protein 2	Q9SU34	ERLL2	5.26e-45	FUNCTION: Probable lipid transfer protein (LTP). May improve freezing survival. Seems to control the flowering process and lignin synthesis. Confers resistance to Botrytis cinerea. {ECO:0000269|PubMed:17257167, ECO:0000269|PubMed:17786468, ECO:0000269|PubMed:21815977}.	defense response to fungus [GO:0050832]	0	cell wall [GO:0005618]; chloroplast outer membrane [GO:0009707]; endoplasmic reticulum [GO:0005783]; extracellular region [GO:0005576]; plasmodesma [GO:0009506]	Arabidopsis thaliana (Mouse-ear cress)	35.2	not assigned.not annotated	no hits & (original description: none)
Scaffold_7.451	3	2.04e-05	Universal stress protein A-like protein	Q8LGG8	USPAL	2.74e-13	0	0	AMP binding [GO:0016208]	cytosol [GO:0005829]; plasma membrane [GO:0005886]	Arabidopsis thaliana (Mouse-ear cress)	35.2	not assigned.not annotated	no hits & (original description: none)
Scaffold_5.3584	2.9	0.0102584	Malate synthase, glyoxysomal (EC 2.3.3.9)	P17815	MASY	0	0	glyoxylate cycle [GO:0006097]; tricarboxylic acid cycle [GO:0006099]	malate synthase activity [GO:0004474]	glyoxysome [GO:0009514]	Ricinus communis (Castor bean)	5.7.3.6.4	Lipid metabolism.lipid degradation.fatty acid degradation.glyoxylate cycle.malate synthase	malate synthase
Scaffold_1.125	2.9	0.0292792	Pentatricopeptide repeat-containing protein At3g02650, mitochondrial	P0C896	PP209	6.59e-33	0	0	0	mitochondrion [GO:0005739]	Arabidopsis thaliana (Mouse-ear cress)	35.1	not assigned.annotated	Pentatricopeptide repeat-containing protein At3g02650, mitochondrial OS=Arabidopsis thaliana (sp|p0c896|pp209_arath : 127.0)
Scaffold_4.2505	2.8	0.00584361	21 kDa protein (1.2 protein)	P17407	21KD	5e-47	0	0	enzyme inhibitor activity [GO:0004857]	0	Daucus carota (Wild carrot)	35.1	not assigned.annotated	21 kDa protein OS=Daucus carota (sp|p17407|21kd_dauca : 135.0)
Scaffold_4.1521	2.7	0.021811	Uncharacterized protein	#N/A	#N/A	#N/A	0					35.2	not assigned.not annotated	no hits & (original description: none)
Scaffold_1.2030	2.5	0.0137388	Ribonuclease 1 (EC 3.1.-.-)	P80889	RNS1	4.34e-78	FUNCTION: Catalyzes the two-stage endonucleolytic cleavage to 3'-phosphomononucleotides and 3'-phosphooligonucleotides with 2',3'-cyclic phosphate intermediates. {ECO:0000269|Ref.4}.	abscisic acid-activated signaling pathway [GO:0009738]; defense response [GO:0006952]; response to biotic stimulus [GO:0009607]	abscisic acid binding [GO:0010427]; endonuclease activity [GO:0004519]; protein phosphatase inhibitor activity [GO:0004864]; signaling receptor activity [GO:0038023]	cytoplasm [GO:0005737]	Panax ginseng (Korean ginseng)	35.1	not assigned.annotated	Ribonuclease 1 OS=Panax ginseng (sp|p80889|rns1_pangi : 211.0)
Scaffold_1.5017	2.5	0.000346151	Auxin-repressed 12.5 kDa protein	Q05349	12KD	6.61e-39	0	auxin-activated signaling pathway [GO:0009734]	0	0	Fragaria ananassa (Strawberry) (Fragaria chiloensis x Fragaria virginiana)	35.1	not assigned.annotated	Auxin-repressed 12.5 kDa protein OS=Fragaria ananassa (sp|q05349|12kd_fraan : 117.0)
Scaffold_4.137	2.5	0.0154769	Thioredoxin-like protein CXXS1 (AtCXXS1) (Mono-cysteine thioredoxin 1)	Q8LDI5	CXXS1	6.71e-50	FUNCTION: Possesses low disulfide reductase activity, but efficient protein disulfide isomerase activity. Does not possess deglutathionylation activity. {ECO:0000269|PubMed:18384502}.	0	protein disulfide isomerase activity [GO:0003756]	cytosol [GO:0005829]; extracellular region [GO:0005576]	Arabidopsis thaliana (Mouse-ear cress)	10.6.1	Redox homeostasis.cytosol/mitochondrion/nucleus redox homeostasis.H-type thioredoxin	H-type thioredoxin
Scaffold_5.3604	2.4	0.0205149	Malate synthase, glyoxysomal (EC 2.3.3.9)	P17815	MASY	1.91e-138	0	glyoxylate cycle [GO:0006097]; tricarboxylic acid cycle [GO:0006099]	malate synthase activity [GO:0004474]	glyoxysome [GO:0009514]	Ricinus communis (Castor bean)	5.7.3.6.4	Lipid metabolism.lipid degradation.fatty acid degradation.glyoxylate cycle.malate synthase	malate synthase
Scaffold_4.997	2.4	0.0292792	Uncharacterized protein	A0A164ZRL3	A0A164ZRL3	4.49e-47	0	0	0	0	Daucus carota subsp. sativus (Carrot)	35.2	not assigned.not annotated	no hits & (original description: none)
Scaffold_8.2042	2.3	0.0236674	Zinc finger protein ZAT11	Q9SLD4	ZAT11	1.6e-37	FUNCTION: Probable transcription factor that may be involved in stress responses. {ECO:0000250}.	cellular response to nickel ion [GO:0071289]; regulation of root development [GO:2000280]; regulation of transcription, DNA-templated [GO:0006355]; response to chitin [GO:0010200]	DNA-binding transcription factor activity [GO:0003700]; metal ion binding [GO:0046872]	nucleus [GO:0005634]	Arabidopsis thaliana (Mouse-ear cress)	15.5.15	RNA biosynthesis.transcriptional regulation.transcription factor (C2H2-ZF)	C2H2 zinc finger transcription factor
Scaffold_5.2642	2.2	0.00154526	Kunitz trypsin inhibitor 5 (AtKTI5) (Kunitz trypsin inhibitor 2) (AtKTI2)	Q9LMU2	KTI5	9.2e-71	FUNCTION: Can inhibit both serine proteases and cysteine proteases (PubMed:30042779). May be involved in the modulation of the proteases that participate in the hydrolysis of dietary proteins in the gut of spider mites (PubMed:30042779). {ECO:0000269|PubMed:30042779}.	defense response [GO:0006952]; negative regulation of peptidase activity [GO:0010466]; response to insect [GO:0009625]	cysteine-type endopeptidase inhibitor activity [GO:0004869]; peptidase inhibitor activity [GO:0030414]; serine-type endopeptidase inhibitor activity [GO:0004867]	apoplast [GO:0048046]; cell wall [GO:0005618]; endoplasmic reticulum [GO:0005783]; secretory vesicle [GO:0099503]	Arabidopsis thaliana (Mouse-ear cress)	35.1	not assigned.annotated	Kunitz trypsin inhibitor 2 OS=Arabidopsis thaliana (sp|q9lmu2|kti2_arath : 204.0)
Scaffold_7.1530	2.2	0.00670798	Uncharacterized protein	#N/A	#N/A	#N/A	0					35.2	not assigned.not annotated	no hits & (original description: none)
Scaffold_3.1933	2.1	0.00101701	Polygalacturonase inhibitor (Polygalacturonase-inhibiting protein) (PGIG)	Q05091	PGIP	3.72e-129	FUNCTION: Inhibitor of fungal polygalacturonase. It is an important factor for plant resistance to phytopathogenic fungi. {ECO:0000269|PubMed:8108494}.	0	0	apoplast [GO:0048046]; cell wall [GO:0005618]	Pyrus communis (Pear) (Pyrus domestica)	26.8.3.4	External stimuli response.pathogen.defense mechanisms.pathogen polygalacturonase inhibitor (PGIP)	pathogen polygalacturonase inhibitor (PGIP)
Scaffold_6.1013	2.1	0.0009378	Protein EXORDIUM-like 2	Q9FE06	EXOL2	1.45e-148	FUNCTION: May play a role in a brassinosteroid-dependent regulation of growth and development. {ECO:0000250}.	cellular response to hypoxia [GO:0071456]	0	apoplast [GO:0048046]; cell wall [GO:0005618]; cytosol [GO:0005829]; extracellular space [GO:0005615]; Golgi apparatus [GO:0005794]; plant-type cell wall [GO:0009505]; plasmodesma [GO:0009506]; plastid [GO:0009536]	Arabidopsis thaliana (Mouse-ear cress)	35.1	not assigned.annotated	Protein EXORDIUM-like 2 OS=Arabidopsis thaliana (sp|q9fe06|exol2_arath : 390.0)
Scaffold_3.1184	2.1	0.000164305	Uncharacterized protein	A0A164ZHR1	A0A164ZHR1	6.39e-167	0	protein transport [GO:0015031]	0	0	Daucus carota subsp. sativus (Carrot)	35.2	not assigned.not annotated	no hits & (original description: none)
Scaffold_9.322	2	0.0137388	Probable nucleoredoxin 1-1 (OsNrx1-1) (EC 1.8.1.8)	Q7Y0E8	NRX11	4.68e-08	FUNCTION: Probable thiol-disulfide oxidoreductase that may participate in various redox reactions.	cell redox homeostasis [GO:0045454]	protein-disulfide reductase activity [GO:0047134]	0	Oryza sativa subsp. japonica (Rice)	35.2	not assigned.not annotated	no hits & (original description: none)
Scaffold_6.1235	2	0.00453877	CCG-binding protein 1 (AtCBP1) (Protein MATERNAL EFFECT EMBRYO ARREST 14)	Q9XIM0	MEE14	1.01e-62	FUNCTION: Required for the development of the one-cell zygote and endosperm in embryos (PubMed:15634699). Required for micropylar pollen tube guidance, but has no effect on ovule development and gametophytic cell fate specification. May connect transcription factors and the Pol II machinery to regulate pollen tube attraction, via its interactions with AGAMOUS-like (AGL) transcription factors, MEE…	cellular response to hypoxia [GO:0071456]; defense response to fungus [GO:0050832]; embryo development ending in seed dormancy [GO:0009793]; pollen tube guidance [GO:0010183]	mediator complex binding [GO:0036033]	chloroplast [GO:0009507]; cytosol [GO:0005829]; nucleus [GO:0005634]	Arabidopsis thaliana (Mouse-ear cress)	15.2.4	RNA biosynthesis.RNA polymerase I-dependent transcription.CCG-interacting transcriptional regulator (CBP)	CCG-interacting transcriptional regulator (CBP)
Scaffold_4.2354	1.9	0.0449345	Cytochrome P450 709B1 (EC 1.14.-.-)	Q9ASR3	C7091	6.45e-84	FUNCTION: Involved in stress response (By similarity). Does not function as cytokinin hydroxylase in yeast heterologous system (Probable). {ECO:0000250|UniProtKB:Q9T093, ECO:0000305|PubMed:15280363}.	0	heme binding [GO:0020037]; iron ion binding [GO:0005506]; monooxygenase activity [GO:0004497]; oxidoreductase activity, acting on paired donors, with incorporation or reduction of molecular oxygen [GO:0016705]	integral component of membrane [GO:0016021]	Arabidopsis thaliana (Mouse-ear cress)	50.1.13	Enzyme classification.EC_1 oxidoreductases.EC_1.14 oxidoreductase acting on paired donor with incorporation or reduction of molecular oxygen	Cytokinin hydroxylase OS=Arabidopsis thaliana (sp|q9ff18|c7351_arath : 216.0) & Enzyme classification.EC_1 oxidoreductases.EC_1.14 oxidoreductase acting on paired donor with incorporation or reduction of molecular oxygen(50.1.13 : 121.4)
Scaffold_6.1012	1.9	0.000639873	UDP-glycosyltransferase 85A8 (EC 2.4.1.-)	Q6VAB3	U85A8	0	FUNCTION: May glycosylate diterpenes or flavonols in leaves. {ECO:0000250|UniProtKB:Q6VAA6}.	0	UDP-glycosyltransferase activity [GO:0008194]	0	Stevia rebaudiana (Stevia) (Eupatorium rebaudianum)	50.2.4	Enzyme classification.EC_2 transferases.EC_2.4 glycosyltransferase	UDP-glycosyltransferase 85A8 OS=Stevia rebaudiana (sp|q6vab3|u85a8_stere : 684.0) & Enzyme classification.EC_2 transferases.EC_2.4 glycosyltransferase(50.2.4 : 260.3)
Scaffold_1.3490	1.9	0.038879	Uncharacterized protein	A0A166F0M7	A0A166F0M7	1.16e-78	0	0	0	integral component of membrane [GO:0016021]	Daucus carota subsp. sativus (Carrot)	35.2	not assigned.not annotated	no hits & (original description: none)
Scaffold_2.23	1.9	0.00224332	Light-regulated protein 1, chloroplastic (Protein CCR-LIKE, chloroplastic)	Q96500	LIRP1	1.87e-15	FUNCTION: Thylakoid-determinant subunit of high molecular weight LFNRs-containing protein complexes. {ECO:0000269|PubMed:26941088}.	circadian rhythm [GO:0007623]	0	chloroplast [GO:0009507]; chloroplast envelope [GO:0009941]; chloroplast stroma [GO:0009570]; chloroplast thylakoid membrane protein complex [GO:0098807]; cytosol [GO:0005829]	Arabidopsis thaliana (Mouse-ear cress)	1.1.5.2.3	Photosynthesis.photophosphorylation.linear electron flow.ferredoxin-NADP reductase (FNR) activity.FNR-regulatory protein (LIR1)	LIR1 protein involved in ferredoxin-NADP oxidoreductase regulation
Scaffold_7.1848	1.9	0.0152277	Ethylene-responsive transcription factor RAP2-4 (Ethylene-responsive transcription factor ERF059) (Protein RELATED TO APETALA2 4)	Q8H1E4	RAP24	1.24e-69	FUNCTION: Probably acts as a transcriptional activator. Binds to the GCC-box pathogenesis-related promoter element. May be involved in the regulation of gene expression by stress factors and by components of stress signal transduction pathways (By similarity). {ECO:0000250}.	cellular response to salt stress [GO:0071472]; cytokinin-activated signaling pathway [GO:0009736]; ethylene-activated signaling pathway [GO:0009873]; regulation of cell differentiation [GO:0045595]; response to cold [GO:0009409]; response to light stimulus [GO:0009416]; response to osmotic stress [GO:0006970]; response to salt stress [GO:0009651]; response to water deprivation [GO:0009414]; respo…	DNA binding [GO:0003677]; DNA-binding transcription factor activity [GO:0003700]; sequence-specific DNA binding [GO:0043565]	nucleus [GO:0005634]	Arabidopsis thaliana (Mouse-ear cress)	15.5.7.2	RNA biosynthesis.transcriptional regulation.AP2/ERF transcription factor superfamily.transcription factor (DREB)	transcription factor (DREB)
Scaffold_5.3857	1.9	0.000710985	Protein DOG1-like 1	Q9SN47	DOGL1	2.48e-47	0	transcription, DNA-templated [GO:0006351]	sequence-specific DNA binding [GO:0043565]	0	Arabidopsis thaliana (Mouse-ear cress)	15.5.4.5	RNA biosynthesis.transcriptional regulation.bZIP transcription factor superfamily.transcription factor (DOG)	transcription factor (DOG)
Scaffold_2.110	1.8	0.00716926	TLC domain-containing protein At5g14285	Q8GYK7	Y5285	7.22e-85	0	0	0	integral component of membrane [GO:0016021]	Arabidopsis thaliana (Mouse-ear cress)	35.1	not assigned.annotated	TLC domain-containing protein At5g14285 OS=Arabidopsis thaliana (sp|q8gyk7|y5285_arath : 240.0)
Scaffold_2.24	1.8	0.000543467	Uncharacterized protein (Fragment)	A0A5B6YNQ6	A0A5B6YNQ6	1.41e-104	0	0	0	0	Davidia involucrata (Dove tree)	35.2	not assigned.not annotated	no hits & (original description: none)
Scaffold_6.1770	1.8	0.0140016	Uncharacterized protein OsI_027940	P0C8Z0	Y8359	1.54e-31	0	0	0	0	Oryza sativa subsp. indica (Rice)	19.1.6.2	Protein homeostasis.protein quality control.Hsp90 chaperone system.Hsp90-co-chaperone (P23)	Hsp90-co-chaperone (P23)
Scaffold_1.3978	1.8	0.00116192	F-box protein PP2-A13 (Protein PHLOEM PROTEIN 2-LIKE A13) (AtPP2-A13) (SKP1-interacting partner 9)	Q9LEX0	P2A13	1.02e-118	FUNCTION: Component of SCF(ASK-cullin-F-box) E3 ubiquitin ligase complexes, which may mediate the ubiquitination and subsequent proteasomal degradation of target proteins. {ECO:0000250}.	protein ubiquitination [GO:0016567]	0	nucleus [GO:0005634]	Arabidopsis thaliana (Mouse-ear cress)	19.2.2.8.1.4.6	Protein homeostasis.ubiquitin-proteasome system.ubiquitin-fold protein conjugation.Cullin-based ubiquitylation complexes.SKP1-CUL1-FBX (SCF) E3 ligase complexes.F-BOX substrate adaptor components.component FBX	component FBX of SCF E3 ubiquitin ligase complex
Scaffold_8.1263	1.7	0.00228284	Caffeoylshikimate esterase (EC 3.1.1.-) (Lysophospholipase 2) (LysoPL2)	Q9C942	CSE	7.48e-58	FUNCTION: Esterase involved in the biosynthesis of lignin. Hydrolyzes caffeoylshikimate into caffeate and shikimate. Together with 4-coumarate--CoA ligase (4CL), acts on an alternative reaction for the formation of caffeoyl-CoA and bypasses the second reaction of shikimate O-hydroxycinnamoyltransferase (HST). Accepts also 4-coumaroylshikimate as substrate, but with lower activity. According to Pu…	lignin biosynthetic process [GO:0009809]; response to cadmium ion [GO:0046686]; response to hydrogen peroxide [GO:0042542]; response to oxidative stress [GO:0006979]; response to zinc ion [GO:0010043]	2-acylglycerol O-acyltransferase activity [GO:0003846]; caffeoyl-CoA: alcohol caffeoyl transferase activity [GO:0090430]; hydrolase activity [GO:0016787]; lipase activity [GO:0016298]; lysophospholipase activity [GO:0004622]	endoplasmic reticulum [GO:0005783]; Golgi apparatus [GO:0005794]; membrane [GO:0016020]; nucleus [GO:0005634]; plasma membrane [GO:0005886]; plasmodesma [GO:0009506]	Arabidopsis thaliana (Mouse-ear cress)	5.7.1.1	Lipid metabolism.lipid degradation.triacylglycerol lipase activities.monoacylglycerol lipase	monoacylglycerol lipase
Scaffold_5.82	1.7	0.0419464	Receptor-like protein 33 (AtRLP33)	F4J8G2	RLP33	4.64e-47	0	0	0	integral component of membrane [GO:0016021]; plasma membrane [GO:0005886]	Arabidopsis thaliana (Mouse-ear cress)	35.1	not assigned.annotated	no description available(sp|q7fzr1|rlp52_arath : 137.0)
Scaffold_7.182	1.7	0.0152665	Protein PHLOEM PROTEIN 2-LIKE A1 (AtPP2-A1)	O81865	P2A01	2.99e-69	0	response to insect [GO:0009625]	carbohydrate binding [GO:0030246]; proteoglycan binding [GO:0043394]	0	Arabidopsis thaliana (Mouse-ear cress)	35.1	not assigned.annotated	Protein PHLOEM PROTEIN 2-LIKE A1 OS=Arabidopsis thaliana (sp|o81865|p2a01_arath : 202.0)
Scaffold_4.339	1.7	0.0152277	Methyltransf_11 domain-containing protein	A0A166A5S6	A0A166A5S6	3.69e-165	0	0	methyltransferase activity [GO:0008168]	0	Daucus carota subsp. sativus (Carrot)	35.2	not assigned.not annotated	no hits & (original description: none)
Scaffold_5.3160	1.7	0.0287335	MLP-like protein 43	Q9SSK5	MLP43	2.22e-20	0	defense response [GO:0006952]	0	chloroplast [GO:0009507]; cytosol [GO:0005829]; mitochondrion [GO:0005739]	Arabidopsis thaliana (Mouse-ear cress)	35.2	not assigned.not annotated	no hits & (original description: none)
Scaffold_8.1485	1.7	0.0397249	Uncharacterized protein	A0A5B7C1Z0	A0A5B7C1Z0	7.15e-57	0	0	0	0	Davidia involucrata (Dove tree)	35.2	not assigned.not annotated	no hits & (original description: none)
Scaffold_6.1896	1.7	0.0156435	SNF1-related protein kinase regulatory subunit gamma-1 (AKIN subunit gamma-1) (AKING1) (AKINgamma1) (CBS domain-containing protein CBSCBS1)	Q8LBB2	KING1	0	FUNCTION: Regulatory subunit of the probable trimeric SNF1-related protein kinase (SnRK) complex, which may play a role in a signal transduction cascade regulating gene expression and carbohydrate metabolism in higher plants. The SnRK complex may also be involved in the regulation of fatty acid synthesis by phosphorylation of acetyl-CoA carboxylase and in assimilation of nitrogen by phosphorylati…	carbohydrate metabolic process [GO:0005975]; fatty acid biosynthetic process [GO:0006633]; nitrate assimilation [GO:0042128]	ATP binding [GO:0005524]; protein kinase regulator activity [GO:0019887]	0	Arabidopsis thaliana (Mouse-ear cress)	18.4.5.1.3	Protein modification.phosphorylation.CAMK protein kinase superfamily.SNF1-related SnRK1 kinase complex.regulatory subunit gamma	regulatory subunit gamma of SNF1-related SnRK1 kinase complex
Scaffold_1.4709	1.7	0.0258045	H/ACA ribonucleoprotein complex subunit 2-like protein (Nhp2-like protein)	Q9LEY9	NHP2	2.58e-22	FUNCTION: Required for ribosome biogenesis. Part of a complex which catalyzes pseudouridylation of rRNA. This involves the isomerization of uridine such that the ribose is subsequently attached to C5, instead of the normal N1. Pseudouridine ('psi') residues may serve to stabilize the conformation of rRNAs (By similarity). {ECO:0000250}.	cleavage involved in rRNA processing [GO:0000469]; maturation of LSU-rRNA [GO:0000470]; rRNA pseudouridine synthesis [GO:0031118]; snRNA pseudouridine synthesis [GO:0031120]	box H/ACA snoRNA binding [GO:0034513]; RNA binding [GO:0003723]	box H/ACA snoRNP complex [GO:0031429]; nucleolus [GO:0005730]; small nucleolar ribonucleoprotein complex [GO:0005732]	Arabidopsis thaliana (Mouse-ear cress)	16.4.1.3.4	RNA processing.pre-mRNA splicing.U2-type-intron-specific major spliceosome.U4/U6 small nuclear ribonucleoprotein particle (snRNP).protein factor (NHP2L1/SNU13)	protein factor NHP2L1/SNU13 of U4/U6 small nuclear ribonucleoprotein particle (snRNP)
Scaffold_6.2139	1.6	0.010094	NAP1-related protein 2 (Nucleosome/chromatin assembly factor group A5) (Protein SET homolog 2)	Q8LC68	NRP2	7.44e-114	FUNCTION: Acts as histone H2A/H2B chaperone in nucleosome assembly, playing a critical role for the correct expression of genes involved in root proliferation and patterning. Required with NRP1 for the maintenance of cell proliferation and differentiation in postembryonic root growth. Involved in both intramolecular and intermolecular somatic homologous recombination. {ECO:0000269|PubMed:17122067…	double-strand break repair via homologous recombination [GO:0000724]; nucleosome assembly [GO:0006334]; somatic cell DNA recombination [GO:0016444]	chromatin binding [GO:0003682]; histone binding [GO:0042393]	cytoplasm [GO:0005737]; cytosol [GO:0005829]; nucleus [GO:0005634]	Arabidopsis thaliana (Mouse-ear cress)	12.2.8	Chromatin organisation.histone chaperone activities.histone chaperone (NRP)	histone chaperone (NRP)
Scaffold_1.3751	1.6	1.42e-05	Plant intracellular Ras-group-related LRR protein 5 (Intracellular Ras-group-related LRR protein 5) (OsIRL5)	Q8S7M7	PIRL5	2.56e-178	FUNCTION: Leucine-rich repeat protein that likely mediates protein interactions, possibly in the context of signal transduction. {ECO:0000250}.	response to light stimulus [GO:0009416]	0	0	Oryza sativa subsp. japonica (Rice)	35.1	not assigned.annotated	Plant intracellular Ras-group-related LRR protein 5 OS=Oryza sativa subsp. japonica (sp|q8s7m7|pirl5_orysj : 480.0)
Scaffold_8.1478	1.6	0.0170968	Receptor-like protein 9DC3	Q5MR23	9DC3	2.44e-93	FUNCTION: Involved in plant defense. Confers resistance to the fungal pathogen C.fulvum through recognition of the AVR9 elicitor protein. {ECO:0000269|PubMed:15579714}.	defense response to fungus [GO:0050832]	0	integral component of membrane [GO:0016021]; plasma membrane [GO:0005886]	Solanum pimpinellifolium (Currant tomato) (Lycopersicon pimpinellifolium)	35.1	not assigned.annotated	Receptor-like protein 9DC3 OS=Solanum pimpinellifolium (sp|q5mr23|9dc3_solpi : 218.0)
Scaffold_3.2540	1.6	0.0306975	Uncharacterized protein	A0A068UQ49	A0A068UQ49	2.44e-112	0	0	0	integral component of membrane [GO:0016021]	Coffea canephora (Robusta coffee)	35.2	not assigned.not annotated	no hits & (original description: none)
Scaffold_6.3012	1.6	0.0124737	Uncharacterized protein	A0A164VTG6	A0A164VTG6	2.36e-43	0	0	0	0	Daucus carota subsp. sativus (Carrot)	35.2	not assigned.not annotated	no hits & (original description: none)
Scaffold_2.1120	1.5	0.00299731	Stem-specific protein TSJT1	P24805	TSJT1	3.01e-38	0	0	0	0	Nicotiana tabacum (Common tobacco)	35.1	not assigned.annotated	Stem-specific protein TSJT1 OS=Nicotiana tabacum (sp|p24805|tsjt1_tobac : 128.0)
Scaffold_4.2767	1.5	0.00787924	F-box/kelch-repeat protein At5g43190	Q9FHS6	FK119	4.1e-101	0	0	0	0	Arabidopsis thaliana (Mouse-ear cress)	35.1	not assigned.annotated	F-box/kelch-repeat protein At5g43190 OS=Arabidopsis thaliana (sp|q9fhs6|fk119_arath : 283.0)
Scaffold_1.3082	1.5	0.0336584	Uncharacterized protein	M5XT48	M5XT48	1.26e-24	0	0	0	0	Prunus persica (Peach) (Amygdalus persica)	35.2	not assigned.not annotated	no hits & (original description: none)
Scaffold_4.859	1.5	0.0342819	Serine/threonine-protein kinase WAG2 (EC 2.7.11.1)	Q9LUL2	WAG2	0	FUNCTION: Serine/threonine-protein kinase involved in the regulation of auxin signaling. Acts as a positive regulator of cellular auxin efflux and regulates organ development by enhancing PIN-mediated polar auxin transport. Phosphorylates conserved serine residues in the PIN auxin efflux carriers. Phosphorylation of PIN proteins is required and sufficient for apical-basal PIN polarity that enable…	auxin-activated signaling pathway [GO:0009734]; auxin polar transport [GO:0009926]; cotyledon development [GO:0048825]; protein phosphorylation [GO:0006468]; regulation of growth [GO:0040008]	ATP binding [GO:0005524]; kinase activity [GO:0016301]; protein serine/threonine kinase activity [GO:0004674]	cytoplasm [GO:0005737]; cytosol [GO:0005829]; nucleus [GO:0005634]; plasma membrane [GO:0005886]	Arabidopsis thaliana (Mouse-ear cress)	18.4.6.5	Protein modification.phosphorylation.AGC protein kinase superfamily.protein kinase (AGC-VIII)	protein kinase (AGC-VIII)
Scaffold_4.674	-1.5	0.0152277	Beta-amylase (EC 3.2.1.2) (1,4-alpha-D-glucan maltohydrolase)	P10538	AMYB	0	0	polysaccharide catabolic process [GO:0000272]	amylopectin maltohydrolase activity [GO:0102229]; beta-amylase activity [GO:0016161]	0	Glycine max (Soybean) (Glycine hispida)	3.2.3.3.1.2	Carbohydrate metabolism.starch metabolism.degradation.hydrolysis and phosphorolysis.amylase activities.beta amylase	beta amylase
Scaffold_2.434	-1.5	0.0453954	Protein PHYLLO, chloroplastic [Includes: Inactive isochorismate synthase (MENF); 2-succinyl-5-enolpyruvyl-6-hydroxy-3-cyclohexene-1-carboxylate synthase (EC 2.2.1.9) (MEND); o-succinylbenzoate synthase (EC 4.2.1.113) (MENC); 2-succinyl-6-hydroxy-2,4-cyclohexadiene-1-carboxylate synthase (EC 4.2.99.20) (MENH)]	Q15KI9	PHYLO	0	FUNCTION: Multifunctional enzyme required for phylloquinone (vitamin K1) biosynthesis. {ECO:0000269|PubMed:16617180}.	cellular amino acid catabolic process [GO:0009063]; menaquinone biosynthetic process [GO:0009234]; photosystem I stabilization [GO:0042550]; phylloquinone biosynthetic process [GO:0042372]	2-succinyl-5-enolpyruvyl-6-hydroxy-3-cyclohexene-1-carboxylic-acid synthase activity [GO:0070204]; 2-succinyl-6-hydroxy-2,4-cyclohexadiene-1-carboxylate synthase activity [GO:0070205]; metal ion binding [GO:0046872]; O-succinylbenzoate synthase activity [GO:0043748]; thiamine pyrophosphate binding [GO:0030976]	chloroplast membrane [GO:0031969]; integral component of membrane [GO:0016021]	Arabidopsis thaliana (Mouse-ear cress)	7.13.2	Coenzyme metabolism.phylloquinone biosynthesis.multifunctional phylloquinone biosynthesis protein (PHYLLO)	multifunctional phylloquinone biosynthesis protein (PHYLLO)
Scaffold_7.1958	-1.5	0.0449345	Kinesin-like protein KIN-14R	F4IJK6	KN14R	0	0	microtubule-based movement [GO:0007018]	ATPase activity [GO:0016887]; ATP binding [GO:0005524]; microtubule binding [GO:0008017]; microtubule motor activity [GO:0003777]	kinesin complex [GO:0005871]; microtubule [GO:0005874]	Arabidopsis thaliana (Mouse-ear cress)	20.1.3.12	Cytoskeleton organisation.microtubular network.Kinesin microtubule-based motor protein activities.motor protein (Kinesin-14)	motor protein (Kinesin-14)
Scaffold_5.3292	-1.5	0.00136716	Salicylate carboxymethyltransferase (EC 2.1.1.274) (S-adenosyl-L-methionine:salicylate acid carboxylmethyltransferase) (CbSAMT) (Salicylate O-methyltransferase)	Q9SPV4	SAMT	1.72e-90	FUNCTION: Catalyzes the methylation of the free carboxyl end of the plant hormone salicylic acid (SA). Converts SA to SA methyl ester (MSA). The volatile compound MSA is hypothesized to act as an airborne signal that triggers defense responses in uninfected plants. MSA is an important chemoattractant for moth pollinated flowering plants.	methylation [GO:0032259]	metal ion binding [GO:0046872]; methyltransferase activity [GO:0008168]	0	Clarkia breweri (Fairy fans) (Eucharidium breweri)	50.2.1	Enzyme classification.EC_2 transferases.EC_2.1 transferase transferring one-carbon group	Salicylate carboxymethyltransferase OS=Clarkia breweri (sp|q9spv4|samt_clabr : 274.0) & Enzyme classification.EC_2 transferases.EC_2.1 transferase transferring one-carbon group(50.2.1 : 179.2)
Scaffold_1.5295	-1.5	0.0357497	Uncharacterized membrane protein At1g16860	Q9FZ45	Y1686	2.06e-82	0	negative regulation of cellulose biosynthetic process [GO:2001007]	0	integral component of membrane [GO:0016021]; plasma membrane [GO:0005886]	Arabidopsis thaliana (Mouse-ear cress)	35.1	not assigned.annotated	Uncharacterized membrane protein At1g16860 OS=Arabidopsis thaliana (sp|q9fz45|y1686_arath : 249.0)
Scaffold_4.3955	-1.5	0.0263071	PsbP domain-containing protein 2, chloroplastic (PsbP-related thylakoid lumenal protein 3)	Q8VY52	PPD2	2.49e-79	0	photosynthesis [GO:0015979]	calcium ion binding [GO:0005509]	chloroplast [GO:0009507]; chloroplast thylakoid lumen [GO:0009543]; extrinsic component of membrane [GO:0019898]; photosystem II oxygen evolving complex [GO:0009654]; thylakoid [GO:0009579]	Arabidopsis thaliana (Mouse-ear cress)	35.1	not assigned.annotated	PsbP domain-containing protein 2, chloroplastic OS=Arabidopsis thaliana (sp|q8vy52|ppd2_arath : 221.0)
Scaffold_4.906	-1.5	0.00854555	Protein GRAVITROPIC IN THE LIGHT 1	F4KGE8	GIL1	5.94e-50	FUNCTION: Required for red (R) and far red (FR) light-induced and phytochrome-mediated deregulation of negative gravitropism leading to randomization of hypocotyl growth orientation. {ECO:0000269|PubMed:16640600}.	negative gravitropism [GO:0009959]; response to red or far red light [GO:0009639]	0	0	Arabidopsis thaliana (Mouse-ear cress)	35.1	not assigned.annotated	Protein GRAVITROPIC IN THE LIGHT 1 OS=Arabidopsis thaliana (sp|f4kge8|gil1_arath : 172.0)
Scaffold_5.3052	-1.5	0.0472608	Uncharacterized protein At4g06744	Q8W3M4	Y4744	1.1e-86	0	0	0	extracellular region [GO:0005576]	Arabidopsis thaliana (Mouse-ear cress)	35.1	not assigned.annotated	Uncharacterized protein At4g06744 OS=Arabidopsis thaliana (sp|q8w3m4|y4744_arath : 269.0)
Scaffold_5.3980	-1.5	0.000388494	(R)-mandelonitrile lyase-like (EC 4.1.2.10) (Hydroxynitrile lyase-like) ((R)-oxynitrilase-like)	Q9SSM2	MDLL	0	0	0	flavin adenine dinucleotide binding [GO:0050660]; mandelonitrile lyase activity [GO:0046593]; oxidoreductase activity, acting on CH-OH group of donors [GO:0016614]	0	Arabidopsis thaliana (Mouse-ear cress)	35.1	not assigned.annotated	(R)-mandelonitrile lyase-like OS=Arabidopsis thaliana (sp|q9ssm2|mdll_arath : 765.0)
Scaffold_6.2258	-1.5	1.92e-05	Pheophytinase, chloroplastic (EC 3.1.1.-) (Pheophytin pheophorbide hydrolase) (Protein CO-REGULATED WITH NYE1)	Q9FFZ1	PPH	8.65e-31	FUNCTION: Alpha/beta hydrolase dephytylating specifically the Mg-free chlorophyll pigment (pheophytin), yielding pheophorbide. No activity on chlorophyll. Belongs to the chlorophyll catabolic enzymes (CCEs). {ECO:0000269|PubMed:19304936, ECO:0000269|PubMed:20537045}.	chlorophyll catabolic process [GO:0015996]	pheophytinase activity [GO:0080124]	chloroplast [GO:0009507]; chloroplast stroma [GO:0009570]; chloroplast thylakoid membrane [GO:0009535]	Arabidopsis thaliana (Mouse-ear cress)	35.1	not assigned.annotated	Pheophytinase, chloroplastic OS=Arabidopsis thaliana (sp|q9ffz1|pph_arath : 97.4)
Scaffold_8.2161	-1.5	0.00160243	Protein ENHANCED DISEASE RESISTANCE 2-like	Q8VZF6	EDR2L	6.37e-126	FUNCTION: Binds to phosphatidylinositol-4-phosphate (PtdIns(4)P). May regulate the salicylic acid- (SA-) mediated resistance to pathogens (By similarity). {ECO:0000250}.	defense response [GO:0006952]	lipid binding [GO:0008289]	endoplasmic reticulum membrane [GO:0005789]; endosome membrane [GO:0010008]; integral component of membrane [GO:0016021]; plasma membrane [GO:0005886]	Arabidopsis thaliana (Mouse-ear cress)	35.1	not assigned.annotated	Protein ENHANCED DISEASE RESISTANCE 2-like OS=Arabidopsis thaliana (sp|q8vzf6|edr2l_arath : 365.0)
Scaffold_3.909	-1.5	0.000164305	Uncharacterized protein	A0A165ZDB3	A0A165ZDB3	2.49e-151	0	0	0	integral component of membrane [GO:0016021]	Daucus carota subsp. sativus (Carrot)	35.2	not assigned.not annotated	no hits & (original description: none)
Scaffold_4.1522	-1.5	0.00039219	DUF4378 domain-containing protein	A0A438JSC8	A0A438JSC8	2.56e-156	0	0	0	0	Vitis vinifera (Grape)	35.2	not assigned.not annotated	no hits & (original description: none)
Scaffold_8.1287	-1.5	0.000887875	Photosynthetic NDH subunit of lumenal location 1, chloroplastic (PsbP-like protein 2)	O80634	PNSL1	1.45e-93	FUNCTION: NDH shuttles electrons from NAD(P)H:plastoquinone, via FMN and iron-sulfur (Fe-S) centers, to quinones in the photosynthetic chain and possibly in a chloroplast respiratory chain. The immediate electron acceptor for the enzyme in this species is believed to be plastoquinone. Couples the redox reaction to proton translocation, and thus conserves the redox energy in a proton gradient (Pro…	photosynthesis [GO:0015979]	calcium ion binding [GO:0005509]	chloroplast [GO:0009507]; chloroplast thylakoid membrane [GO:0009535]; extrinsic component of membrane [GO:0019898]; photosystem II oxygen evolving complex [GO:0009654]; thylakoid [GO:0009579]	Arabidopsis thaliana (Mouse-ear cress)	1.1.8.1.4.1	Photosynthesis.photophosphorylation.chlororespiration.NADH dehydrogenase-like (NDH) complex.lumen subcomplex L.component PnsL1	component PnsL1 of NDH lumen subcomplex L
Scaffold_1.3671	-1.5	2.41e-06	Plastidal glycolate/glycerate translocator 1, chloroplastic (Bacterial membrane protein LrgB-like protein) (AtLrgB)	Q9FVQ4	PLGG1	0	FUNCTION: Glycolate/glycerate transporter required for photorespiration. {ECO:0000269|PubMed:21916894, ECO:0000269|PubMed:22180599, ECO:0000269|PubMed:23382251}.	cellular response to water deprivation [GO:0042631]; chloroplast organization [GO:0009658]; glycerate transmembrane transport [GO:1901975]; glycolate transmembrane transport [GO:0097339]; lateral root development [GO:0048527]; photorespiration [GO:0009853]; response to abscisic acid [GO:0009737]; stomatal movement [GO:0010118]	glycerate transmembrane transporter activity [GO:1901974]; glycolate transmembrane transporter activity [GO:0043879]	chloroplast [GO:0009507]; chloroplast envelope [GO:0009941]; chloroplast inner membrane [GO:0009706]; integral component of membrane [GO:0016021]	Arabidopsis thaliana (Mouse-ear cress)	1.3.8	Photosynthesis.photorespiration.glycerate:glycolate transporter	glycerate:glycolate transporter
Scaffold_8.604	-1.5	0.0323158	GATA transcription factor 9	O82632	GATA9	1.9e-42	FUNCTION: Transcriptional activator that specifically binds 5'-GATA-3' or 5'-GAT-3' motifs within gene promoters. May be involved in the regulation of some light-responsive genes (By similarity). {ECO:0000250}.	cell differentiation [GO:0030154]; circadian rhythm [GO:0007623]; positive regulation of transcription, DNA-templated [GO:0045893]; response to light stimulus [GO:0009416]	DNA-binding transcription factor activity [GO:0003700]; sequence-specific DNA binding [GO:0043565]; zinc ion binding [GO:0008270]	nucleus [GO:0005634]	Arabidopsis thaliana (Mouse-ear cress)	15.5.1.3	RNA biosynthesis.transcriptional regulation.C2C2 transcription factor superfamily.transcription factor (GATA)	transcription factor (GATA)
Scaffold_4.2321	-1.5	8.37e-05	Beta-carotene 3-hydroxylase, chloroplastic (GenCHYB) (EC 1.14.15.24)	B3SGL0	BCH	3.45e-152	FUNCTION: Nonheme diiron monooxygenase involved in the biosynthesis of xanthophylls. Specific for beta-ring hydroxylations of beta-carotene. Uses ferredoxin as an electron donor. {ECO:0000250|UniProtKB:Q9SZZ8, ECO:0000305|PubMed:12591618}.	carotenoid biosynthetic process [GO:0016117]	hydrolase activity [GO:0016787]; iron ion binding [GO:0005506]; oxidoreductase activity [GO:0016491]	chloroplast membrane [GO:0031969]; integral component of membrane [GO:0016021]	Gentiana lutea (Yellow gentian)	9.1.6.2.1.1	Secondary metabolism.terpenoids.carotenoid biosynthesis.xanthophylls.carotenoid hydroxylase activities.carotenoid beta-ring hydroxylase (BCH)	carotenoid beta ring hydroxylase
Scaffold_6.1441	-1.6	3.16e-06	Haloacid dehalogenase-like hydrolase domain-containing protein Sgpp (EC 3.1.3.-) (Subclass I phosphosugar phosphatase) (AtSgpp)	Q9ZVJ5	SGGP	5.08e-104	FUNCTION: Acts as a phosphosugar phosphatase on a broad range of sugar phosphate substrates with preferential activity on D-ribose-5-phosphate, 2-deoxy-D-ribose-5-phosphate, 2-deoxy-D-glucose-6-phosphate, and D-mannose-6-phosphate and with a lower activity on D-fructose-1-phosphate, D-glucose-6-phosphate, DL-glycerol-3-phosphate, and D-fructose-6-phosphate. {ECO:0000269|PubMed:23179445}.	0	metal ion binding [GO:0046872]; sugar-phosphatase activity [GO:0050308]	cytosol [GO:0005829]; plasma membrane [GO:0005886]	Arabidopsis thaliana (Mouse-ear cress)	3.6.4	Carbohydrate metabolism.mannose metabolism.phosphosugar phosphatase	phosphosugar phosphatase
Scaffold_1.2304	-1.6	0.00753145	Alpha-1,4 glucan phosphorylase L-2 isozyme, chloroplastic/amyloplastic (EC 2.4.1.1) (Starch phosphorylase L-2)	P53535	PHSL2	0	FUNCTION: Phosphorylase is an important allosteric enzyme in carbohydrate metabolism. Enzymes from different sources differ in their regulatory mechanisms and in their natural substrates. However, all known phosphorylases share catalytic and structural properties.	carbohydrate metabolic process [GO:0005975]	glycogen phosphorylase activity [GO:0008184]; linear malto-oligosaccharide phosphorylase activity [GO:0102250]; pyridoxal phosphate binding [GO:0030170]; SHG alpha-glucan phosphorylase activity [GO:0102499]	amyloplast [GO:0009501]; chloroplast [GO:0009507]	Solanum tuberosum (Potato)	3.2.3.3.4	Carbohydrate metabolism.starch metabolism.degradation.hydrolysis and phosphorolysis.plastidial alpha-glucan phosphorylase	plastidial alpha-glucan phosphorylase
Scaffold_4.3527	-1.6	0.02725	Very-long-chain aldehyde decarbonylase CER3 (EC 4.1.99.5) (Protein ECERIFERUM 3) (Protein FACELESS POLLEN 1) (Protein WAX2) (Protein YORE-YORE)	Q8H1Z0	CER3	0	FUNCTION: Involved in cuticule membrane and wax production, and in the typhine and sopropollenin biosynthesis of pollen. Core components of a very-long-chain alkane synthesis complex. May be the fatty acid reductase responsible for aldehyde formation. {ECO:0000269|PubMed:12724542, ECO:0000269|PubMed:12974811, ECO:0000269|PubMed:14756310, ECO:0000269|PubMed:22773744}.	alkane biosynthetic process [GO:0043447]; cuticle development [GO:0042335]; cuticle hydrocarbon biosynthetic process [GO:0006723]; lipid biosynthetic process [GO:0008610]; pollen sperm cell differentiation [GO:0048235]; wax biosynthetic process [GO:0010025]	aldehyde oxygenase (deformylating) activity [GO:1990465]; iron ion binding [GO:0005506]; octadecanal decarbonylase activity [GO:0009924]; oxidoreductase activity [GO:0016491]	endoplasmic reticulum membrane [GO:0005789]; integral component of membrane [GO:0016021]; membrane [GO:0016020]; plasma membrane [GO:0005886]	Arabidopsis thaliana (Mouse-ear cress)	21.9.1.7.1.2	Cell wall organisation.cutin and suberin.cuticular lipid formation.alkane-forming pathway.CER1-CER3 alkane-forming complex.aldehyde-generating component CER3	aldehyde-generating component CER3 of CER1-CER3 alkane-forming complex
Scaffold_7.4875	-1.6	0.0013552	Probable lactoylglutathione lyase, chloroplastic (EC 4.4.1.5) (Glyoxalase I)	Q8W593	LGUC	0	FUNCTION: Catalyzes the conversion of hemimercaptal, formed from methylglyoxal and glutathione, to S-lactoylglutathione. {ECO:0000250}.	methylglyoxal catabolic process to D-lactate via S-lactoyl-glutathione [GO:0019243]; response to cold [GO:0009409]	lactoylglutathione lyase activity [GO:0004462]; metal ion binding [GO:0046872]	chloroplast [GO:0009507]; chloroplast stroma [GO:0009570]; cytoplasm [GO:0005737]; mitochondrion [GO:0005739]; stromule [GO:0010319]; thylakoid [GO:0009579]; thylakoid lumen [GO:0031977]	Arabidopsis thaliana (Mouse-ear cress)	2.1.2.1	Cellular respiration.glycolysis.methylglyoxal degradation.lactoyl-glutathione lyase (GLX1)	lactoyl-glutathione lyase (GLX1)
Scaffold_1.4090	-1.6	0.000116042	L-aspartate oxidase, chloroplastic (EC 1.4.3.16) (Protein FLAGELLIN-INSENSITIVE 4)	Q94AY1	NADB	0	FUNCTION: Catalyzes the oxidation of L-aspartate to iminoaspartate. Can complement nadB-deficient E.coli mutant. Plays a role in stomatal immunity. {ECO:0000269|PubMed:16698895, ECO:0000269|PubMed:22730426}.	NAD biosynthetic process [GO:0009435]	L-aspartate:fumarate oxidoreductase activity [GO:0044318]; L-aspartate oxidase activity [GO:0008734]	chloroplast [GO:0009507]	Arabidopsis thaliana (Mouse-ear cress)	7.9.1.1	Coenzyme metabolism.NAD/NADP biosynthesis.de-novo pathway.aspartate oxidase	aspartate oxidase
Scaffold_1.2792	-1.6	0.0400215	Cryptochrome DASH, chloroplastic/mitochondrial (Cryptochrome-3) (Protein CRY-DASH)	Q38JU2	CRYD	0	FUNCTION: May have a photoreceptor function and might bind ss- and ds-DNA in a sequence non-specific manner. Lacks photolyase activity. Has a potential role in detecting the dawn and dusk transitions and, consequently, in circadian input pathways. {ECO:0000305|PubMed:16876787}.	DNA repair [GO:0006281]; protein-chromophore linkage [GO:0018298]	DNA binding [GO:0003677]; DNA photolyase activity [GO:0003913]	chloroplast [GO:0009507]; mitochondrion [GO:0005739]	Solanum lycopersicum (Tomato) (Lycopersicon esculentum)	35.1	not assigned.annotated	Cryptochrome DASH, chloroplastic/mitochondrial OS=Solanum lycopersicum (sp|q38ju2|cryd_sollc : 803.0)
Scaffold_4.729	-1.6	0.00189675	Uncharacterized protein	A0A5J5A125	A0A5J5A125	0	0	0	0	0	Nyssa sinensis	35.2	not assigned.not annotated	no hits & (original description: none)
Scaffold_6.1999	-1.6	0.0481474	Uncharacterized protein	A0A164ZXW2	A0A164ZXW2	0	0	0	0	integral component of membrane [GO:0016021]	Daucus carota subsp. sativus (Carrot)	35.2	not assigned.not annotated	no hits & (original description: none)
Scaffold_1.3619	-1.6	0.000210818	5'-adenylylsulfate reductase 3, chloroplastic (EC 1.8.4.9) (3'-phosphoadenosine-5'-phosphosulfate reductase homolog 26) (PAPS reductase homolog 26) (Prh-26) (Adenosine 5'-phosphosulfate 5'-adenylylsulfate sulfotransferase 3) (APS sulfotransferase 3) (Thioredoxin-independent APS reductase 3)	P92980	37712	0	FUNCTION: Reduces sulfate for Cys biosynthesis. Substrate preference is adenosine-5'-phosphosulfate (APS) >> 3'-phosphoadenosine-5'-phosphosulfate (PAPS). Uses glutathione or DTT as source of protons.	cysteine biosynthetic process [GO:0019344]; sulfate assimilation [GO:0000103]; sulfate reduction [GO:0019419]	4 iron, 4 sulfur cluster binding [GO:0051539]; adenylyl-sulfate reductase (glutathione) activity [GO:0033741]; adenylyl-sulfate reductase activity [GO:0009973]; metal ion binding [GO:0046872]	chloroplast [GO:0009507]	Arabidopsis thaliana (Mouse-ear cress)	25.2.1.3	Nutrient uptake.sulfur assimilation.sulfate assimilation.(P)APS reductase	(P)APS reductase
Scaffold_7.2769	-1.6	0.0122709	Gamma-glutamyl peptidase 5 (EC 3.4.19.-)	O82225	GGP5	4.28e-90	FUNCTION: Involved in glucosinolate biosynthesis. Hydrolyzes the gamma-glutamyl peptide bond of several glutathione (GSH) conjugates to produce Cys-Gly conjugates related to glucosinolates. The gamma-Glu-Cys-Gly-GSH conjugates are the sulfur-donating molecule in glucosinolate biosynthesis. {ECO:0000250|UniProtKB:Q9M0A7}.	0	peptidase activity [GO:0008233]	cytoplasm [GO:0005737]; cytosol [GO:0005829]	Arabidopsis thaliana (Mouse-ear cress)	9.5.1.7	Secondary metabolism.glucosinolates.glucosinolate biosynthesis.gamma-glutamyl peptidase	gamma-glutamyl peptidase
Scaffold_4.442	-1.6	0.0152277	Phytoene synthase, chloroplastic (EC 2.5.1.32)	Q9SSU8	PSY	0	FUNCTION: Catalyzes the reaction from prephytoene diphosphate to phytoene.	carotenoid biosynthetic process [GO:0016117]	farnesyl-diphosphate farnesyltransferase activity [GO:0004310]; geranylgeranyl-diphosphate geranylgeranyltransferase activity [GO:0016767]; squalene synthase activity [GO:0051996]	chloroplast [GO:0009507]	Daucus carota (Wild carrot)	9.1.6.1.1	Secondary metabolism.terpenoids.carotenoid biosynthesis.carotenes.phytoene synthase (PSY)	phytoene synthase (PSY)
Scaffold_7.305	-1.6	0.0444858	Hydroxymethylglutaryl-CoA synthase (HMG-CoA synthase) (EC 2.3.3.10) (3-hydroxy-3-methylglutaryl coenzyme A synthase) (Protein EMBRYO DEFECTIVE 2778) (Protein FLAKY POLLEN 1)	P54873	HMCS	0	FUNCTION: This enzyme condenses acetyl-CoA with acetoacetyl-CoA to form HMG-CoA, which is the substrate for HMG-CoA reductase. Devoided of acetoacetyl-CoA thiolase (AACT) activity. Required for the development of both tapetosomes and elaioplasts in tapetal cells and for pollen viability during pollen tube elongation. {ECO:0000269|PubMed:20484369}.	acetyl-CoA metabolic process [GO:0006084]; farnesyl diphosphate biosynthetic process, mevalonate pathway [GO:0010142]; isopentenyl diphosphate biosynthetic process, mevalonate pathway [GO:0019287]; sterol biosynthetic process [GO:0016126]	hydroxymethylglutaryl-CoA synthase activity [GO:0004421]	cytosol [GO:0005829]; plasmodesma [GO:0009506]	Arabidopsis thaliana (Mouse-ear cress)	9.1.1.2	Secondary metabolism.terpenoids.mevalonate pathway.3-hydroxy-3-methylglutaryl-CoA synthase	3-hydroxy-3-methylglutaryl-CoA synthase
Scaffold_3.977	-1.7	0.0418413	GDSL esterase/lipase At2g04570 (EC 3.1.1.-) (Extracellular lipase At2g04570)	Q9SJB4	GDL34	7.45e-161	0	lipid catabolic process [GO:0016042]	hydrolase activity, acting on ester bonds [GO:0016788]	extracellular region [GO:0005576]	Arabidopsis thaliana (Mouse-ear cress)	35.1	not assigned.annotated	GDSL esterase/lipase At2g42990 OS=Arabidopsis thaliana (sp|q67zi9|gdl48_arath : 448.0)
Scaffold_5.3669	-1.7	0.00647537	Uncharacterized protein At4g14100	Q67YC9	Y4141	9.61e-75	0	0	0	secretory vesicle [GO:0099503]; vacuole [GO:0005773]	Arabidopsis thaliana (Mouse-ear cress)	35.1	not assigned.annotated	Uncharacterized protein At4g14100 OS=Arabidopsis thaliana (sp|q67yc9|y4141_arath : 222.0)
Scaffold_7.340	-1.7	1.27e-05	Patellin-4	Q94C59	PATL4	2.1e-97	FUNCTION: Carrier protein that may be involved in membrane-trafficking events associated with cell plate formation during cytokinesis. Binds to some hydrophobic molecules such as phosphoinositides and promotes their transfer between the different cellular sites (By similarity). {ECO:0000250}.	cell cycle [GO:0007049]; cell division [GO:0051301]; cellular response to auxin stimulus [GO:0071365]; protein localization involved in auxin polar transport [GO:1901703]	lipid binding [GO:0008289]	cytosol [GO:0005829]; nucleus [GO:0005634]; plasma membrane [GO:0005886]	Arabidopsis thaliana (Mouse-ear cress)	35.1	not assigned.annotated	Patellin-4 OS=Arabidopsis thaliana (sp|q94c59|patl4_arath : 285.0)
Scaffold_4.464	-1.7	0.0009378	Uncharacterized protein	A0A162AH89	A0A162AH89	3.97e-90	0	0	0	integral component of membrane [GO:0016021]	Daucus carota subsp. sativus (Carrot)	35.2	not assigned.not annotated	no hits & (original description: none)
Scaffold_7.3640	-1.7	0.00338933	Uncharacterized protein	A0A166GR84	A0A166GR84	9.25e-171	0	0	hydrolase activity, acting on ester bonds [GO:0016788]	0	Daucus carota subsp. sativus (Carrot)	35.2	not assigned.not annotated	no hits & (original description: none)
Scaffold_9.28	-1.7	0.00038274	Serine/threonine-protein kinase STN8, chloroplastic (EC 2.7.11.1) (Protein STATE TRANSITION 8)	Q9LZV4	STN8	0	FUNCTION: Light-dependent serine/threonine protein kinase that specifically phosphorylates N-terminal threonine residues in psbA/D1, psbD/D2, psbC/CP43 and psbH, which are components of the core antenna complex of photosystem II. Phosphorylation of PSII core components facilitates the exchange of chlorophyll proteins between the grana and the stroma lamellae. Also involved in the phosphorylation …	photosystem II stabilization [GO:0042549]	ATP binding [GO:0005524]; protein kinase activity [GO:0004672]; protein serine/threonine kinase activity [GO:0004674]	chloroplast [GO:0009507]; chloroplast thylakoid [GO:0009534]; thylakoid [GO:0009579]	Arabidopsis thaliana (Mouse-ear cress)	1.1.1.4.1.2	Photosynthesis.photophosphorylation.photosystem II.photosynthetic acclimation.regulator phosphorylation.protein kinase (STN8)	photosynthetic acclimation STN8 kinase
Scaffold_6.2100	-1.7	0.0298474	Protein NRT1/ PTR FAMILY 4.6 (AtNPF4.6) (Nitrate transporter 1.2) (Nitrate transporter NTL1) (Protein ABA-IMPORTING TRANSPORTER 1)	Q8H157	PTR19	0	FUNCTION: Low-affinity proton-dependent nitrate transporter. Involved in constitutive nitrate uptake. Not involved in histidine or dipeptides transport. Involved in (+)-abscisic acid (ABA) transport, but not in gibberellin, indole-3-acetic acid or jasmonic acid import. Mediates cellular ABA uptake. Nitrate does not compete with abscisic acid as a substrate of NPF4.6 (PubMed:24084651). {ECO:000026…	abscisic acid transport [GO:0080168]; nitrate assimilation [GO:0042128]; regulation of stomatal movement [GO:0010119]; response to nematode [GO:0009624]	abscisic acid transmembrane transporter activity [GO:0090440]; oligopeptide transmembrane transporter activity [GO:0035673]; peptide:proton symporter activity [GO:0015333]; peptide transmembrane transporter activity [GO:1904680]	integral component of membrane [GO:0016021]; plasma membrane [GO:0005886]	Arabidopsis thaliana (Mouse-ear cress)	11.1.4.1	Phytohormone action.abscisic acid.transport.abscisic acid transporter (AIT)	abscisic acid transporter (AIT)
Scaffold_3.2374	-1.7	0.0283632	Phenylalanine ammonia-lyase 3 (EC 4.3.1.24)	P45729	PAL3	0	FUNCTION: This is a key enzyme of plant metabolism catalyzing the first reaction in the biosynthesis from L-phenylalanine of a wide variety of natural products based on the phenylpropane skeleton.	cinnamic acid biosynthetic process [GO:0009800]; L-phenylalanine catabolic process [GO:0006559]	phenylalanine ammonia-lyase activity [GO:0045548]	cytoplasm [GO:0005737]; protein-containing complex [GO:0032991]	Petroselinum crispum (Parsley) (Petroselinum hortense)	9.2.1.1.1	Secondary metabolism.phenolics.p-coumaroyl-CoA biosynthesis.phenylalanine ammonia lyase activity.phenylalanine ammonia lyase (PAL)	phenylalanine ammonia lyase (PAL)
Scaffold_1.3617	-1.8	0.0474331	Arogenate dehydratase/prephenate dehydratase 1, chloroplastic (AtADT1) (AtPDT1) (EC 4.2.1.51) (EC 4.2.1.91)	Q9SA96	AROD1	0	FUNCTION: Converts the prephenate produced from the shikimate-chorismate pathway into phenylalanine. {ECO:0000269|PubMed:17726025}.	L-phenylalanine biosynthetic process [GO:0009094]	arogenate dehydratase activity [GO:0047769]; prephenate dehydratase activity [GO:0004664]	chloroplast [GO:0009507]; chloroplast stroma [GO:0009570]; cytoplasm [GO:0005737]	Arabidopsis thaliana (Mouse-ear cress)	4.1.5.2.4	Amino acid metabolism.biosynthesis.shikimate family.phenylalanine and tyrosine.arogenate dehydratase (ADT)	arogenate dehydratase (ADT)
Scaffold_7.1675	-1.8	0.0418413	Protein TRACHEARY ELEMENT DIFFERENTIATION-RELATED 6	C1PGW0	TED6	1.06e-23	FUNCTION: Involved in the secondary cell wall (SCW) formation of vessel elements (e.g. protoxylem and metaxylem), thus promoting tracheary element (TE) differentiation. {ECO:0000269|PubMed:19383897}.	cell wall organization [GO:0071555]; multicellular organism development [GO:0007275]; regulation of secondary cell wall biogenesis [GO:2000652]; tracheary element differentiation [GO:1905177]	0	extracellular region [GO:0005576]; integral component of membrane [GO:0016021]; plant-type cell wall [GO:0009505]; plasma membrane [GO:0005886]; secondary cell wall cellulose synthase complex [GO:0044568]	Zinnia violacea (Garden zinnia) (Zinnia elegans)	21.1.1.5.1	Cell wall organisation.cellulose.cellulose synthase complex (CSC).secondary cell wall CSC.regulatory protein (TED)	TED-type cellulose synthase CSC-interactive protein
Scaffold_5.3194	-1.8	0.00276717	Protein PLASTID MOVEMENT IMPAIRED 2 (Protein WEAK CHLOROPLAST MOVEMENT UNDER BLUE LIGHT 2) (Protein WEB2)	Q9C9N6	PMI2	7.81e-82	FUNCTION: Required for the chloroplast avoidance response under high intensity blue light. This avoidance response consists in the relocation of chloroplasts on the anticlinal side of exposed cells. Acts in association with WEB1 to maintain the velocity of chloroplast photorelocation movement via cp-actin filaments regulation. {ECO:0000269|PubMed:16778016, ECO:0000269|PubMed:20974974}.	chloroplast accumulation movement [GO:0009904]; chloroplast avoidance movement [GO:0009903]; response to blue light [GO:0009637]	0	cytosol [GO:0005829]	Arabidopsis thaliana (Mouse-ear cress)	20.5.8.2	Cytoskeleton organisation.plastid movement.WEB1-PMI2 actin filament reorganisation complex.component PMI2	component PMI2 of WEB1-PMI2 cp-actin filament reorganisation complex
Scaffold_1.1779	-1.8	0.0129087	Annexin D5 (AnnAt5)	Q9C9X3	ANXD5	1.16e-131	0	pollen development [GO:0009555]; pollen germination [GO:0009846]; pollen tube growth [GO:0009860]; response to cold [GO:0009409]; response to heat [GO:0009408]; response to red or far red light [GO:0009639]; response to salt stress [GO:0009651]; response to water deprivation [GO:0009414]	actin filament binding [GO:0051015]; calcium-dependent phospholipid binding [GO:0005544]; calcium ion binding [GO:0005509]; phospholipid binding [GO:0005543]	cytoplasm [GO:0005737]	Arabidopsis thaliana (Mouse-ear cress)	35.1	not assigned.annotated	Annexin D5 OS=Arabidopsis thaliana (sp|q9c9x3|anxd5_arath : 357.0)
Scaffold_1.4372	-1.8	0.0011157	Peroxiredoxin Q, chloroplastic (EC 1.11.1.24) (Thioredoxin peroxidase) (Thioredoxin-dependent peroxiredoxin Q)	Q6QPJ6	PRXQ	7.9e-39	FUNCTION: Thiol-specific peroxidase that catalyzes the reduction of hydrogen peroxide and organic hydroperoxides to water and alcohols, respectively. Plays a role in cell protection against oxidative stress by detoxifying peroxides (By similarity). Involved in the plant defense against pathogen (PubMed:14976238). {ECO:0000250|UniProtKB:Q9LU86, ECO:0000269|PubMed:14976238}.	0	peroxidase activity [GO:0004601]	chloroplast thylakoid lumen [GO:0009543]	Populus jackii (Balm of Gilead) (Populus deltoides x Populus balsamifera)	35.1	not assigned.annotated	Peroxiredoxin Q, chloroplastic OS=Populus jackii (sp|q6qpj6|prxq_popjc : 114.0)
Scaffold_2.878	-1.8	0.0215218	GDSL esterase/lipase At4g16230 (EC 3.1.1.-) (Extracellular lipase At4g16230)	O23470	GDL64	1.09e-161	0	lipid catabolic process [GO:0016042]	hydrolase activity, acting on ester bonds [GO:0016788]	extracellular region [GO:0005576]	Arabidopsis thaliana (Mouse-ear cress)	35.1	not assigned.annotated	GDSL esterase/lipase At4g16230 OS=Arabidopsis thaliana (sp|o23470|gdl64_arath : 452.0)
Scaffold_5.2214	-1.9	0.000237304	Inositol-3-phosphate synthase (MIP synthase) (EC 5.5.1.4) (Myo-inositol 1-phosphate synthase) (IPS) (MI-1-P synthase)	Q9FYV1	INO1	0	0	inositol biosynthetic process [GO:0006021]; phospholipid biosynthetic process [GO:0008654]	inositol-3-phosphate synthase activity [GO:0004512]	cytoplasm [GO:0005737]	Sesamum indicum (Oriental sesame) (Sesamum orientale)	3.13.3.2.1	Carbohydrate metabolism.nucleotide sugar biosynthesis.UDP-D-glucuronic acid biosynthesis.myo-inositol oxidation pathway (MIOP).myo-inositol-1-phosphate synthase	myo-inositol-1-phosphate synthase
Scaffold_7.688	-1.9	0.0323373	Pyruvate kinase isozyme A, chloroplastic (EC 2.7.1.40)	Q43117	KPYA	0	0	0	ATP binding [GO:0005524]; kinase activity [GO:0016301]; magnesium ion binding [GO:0000287]; potassium ion binding [GO:0030955]; pyruvate kinase activity [GO:0004743]	chloroplast [GO:0009507]	Ricinus communis (Castor bean)	3.12.8	Carbohydrate metabolism.plastidial glycolysis.pyruvate kinase	pyruvate kinase
Scaffold_1.4623	-1.9	0.00379354	Aldehyde dehydrogenase family 2 member C4 (EC 1.2.1.3) (ALDH1a) (Protein REDUCED EPIDERMAL FLUORESCENCE 1)	Q56YU0	AL2C4	0	FUNCTION: Involved in ferulic acid and sinapic acid biosynthesis by oxidation of conyferylaldehyde and sinapaldehyde, respectively. Can oxidize L-lactaldehyde. Possesses activity on acetaldehyde and glycolaldehyde in vitro. {ECO:0000269|PubMed:11999848, ECO:0000269|PubMed:14729911}.	phenylpropanoid biosynthetic process [GO:0009699]	aldehyde dehydrogenase (NAD+) activity [GO:0004029]; coniferyl-aldehyde dehydrogenase activity [GO:0050269]; glyceraldehyde-3-phosphate dehydrogenase (NAD+) (non-phosphorylating) activity [GO:0043878]	cytosol [GO:0005829]	Arabidopsis thaliana (Mouse-ear cress)	21.5.1	Cell wall organisation.cell wall hydroxycinnamic acids.hydroxycinnamaldehyde dehydrogenase	hydroxycinnamaldehyde dehydrogenase
Scaffold_7.415	-1.9	0.00228284	Probable pectinesterase 53 (PE 53) (EC 3.1.1.11) (Pectin methylesterase 53) (AtPME53)	Q8VYZ3	PME53	5.13e-103	FUNCTION: Acts in the modification of cell walls via demethylesterification of cell wall pectin. {ECO:0000250}.	cell wall modification [GO:0042545]; pectin catabolic process [GO:0045490]	aspartyl esterase activity [GO:0045330]; carboxylic ester hydrolase activity [GO:0052689]; pectinesterase activity [GO:0030599]	cell wall [GO:0005618]; cytoplasm [GO:0005737]; extracellular region [GO:0005576]	Arabidopsis thaliana (Mouse-ear cress)	21.3.1.2.1	Cell wall organisation.pectin.homogalacturonan.modification and degradation.pectin methylesterase	pectin methylesterase
Scaffold_2.210	-1.9	0.0347411	Polygalacturonase-1 non-catalytic subunit beta (AroGP1) (Polygalacturonase converter) (PG converter)	Q40161	GP1	0	FUNCTION: Non-catalytic subunit of the polygalacturonase isozyme 1 (PG1). Necessary and sufficient to convert the polygalacturonase from its monomeric form PG2 to its heterodimeric form PG1. Seems to limit the depolymerization and solubilization of cell wall polyuronides mediated by PG2 during ripening, probably by recruiting PG2 to form PG1. {ECO:0000269|PubMed:12232422, ECO:0000269|PubMed:78274…	cell wall organization [GO:0071555]; fruit ripening [GO:0009835]	0	apoplast [GO:0048046]; cell wall [GO:0005618]	Solanum lycopersicum (Tomato) (Lycopersicon esculentum)	21.3.5.1.4	Cell wall organisation.pectin.modification and degradation.polygalacturonase activities.non-catalytic polygalacturonase regulator	non-catalytic polygalacturonase regulator
Scaffold_3.1524	-1.9	0.00883577	L-ascorbate oxidase homolog (EC 1.10.3.-) (Pollen-specific protein NTP303)	P29162	ASOL	0	FUNCTION: Probable oxidoreductase that may be involved in pollen tube growth. {ECO:0000269|PubMed:1600146}.	iron ion homeostasis [GO:0055072]; iron ion transport [GO:0006826]	copper ion binding [GO:0005507]; ferroxidase activity [GO:0004322]	extracellular space [GO:0005615]; plasma membrane [GO:0005886]	Nicotiana tabacum (Common tobacco)	50.1.10	Enzyme classification.EC_1 oxidoreductases.EC_1.10 oxidoreductase acting on diphenol or related substance as donor	L-ascorbate oxidase homolog OS=Nicotiana tabacum (sp|p29162|asol_tobac : 574.0) & Enzyme classification.EC_1 oxidoreductases.EC_1.10 oxidoreductase acting on diphenol or related substance as donor(50.1.10 : 144.5)
Scaffold_4.2304	-1.9	0.00446005	UDP-glycosyltransferase 88B1 (EC 2.4.1.-)	Q6VAA7	U88B1	0	FUNCTION: May glycosylate diterpenes or flavonols in leaves. {ECO:0000250|UniProtKB:Q6VAA6}.	0	UDP-glycosyltransferase activity [GO:0008194]	0	Stevia rebaudiana (Stevia) (Eupatorium rebaudianum)	50.2.4	Enzyme classification.EC_2 transferases.EC_2.4 glycosyltransferase	UDP-glycosyltransferase 88B1 OS=Stevia rebaudiana (sp|q6vaa7|u88b1_stere : 485.0) & Enzyme classification.EC_2 transferases.EC_2.4 glycosyltransferase(50.2.4 : 313.8)
Scaffold_5.2176	-1.9	0.000419467	7-deoxyloganetin glucosyltransferase (EC 2.4.1.324) (Genipin glucosyltransferase) (UDP-glucose glucosyltransferase 2) (GjUGT2) (UDP-glycosyltransferase 85A24)	F8WKW1	UGT2	2.78e-172	FUNCTION: Iridoid glucosyltransferase acting on genipin and 7-deoxyloganetin. No activity with 7-deoxyloganetic acid. Involved in geniposide biosynthesis. {ECO:0000269|PubMed:21799001}.	0	UDP-glucosyltransferase activity [GO:0035251]	0	Gardenia jasminoides (Cape jasmine) (Gardenia augusta)	50.2.4	Enzyme classification.EC_2 transferases.EC_2.4 glycosyltransferase	7-deoxyloganetin glucosyltransferase OS=Gardenia jasminoides (sp|f8wkw1|ugt2_garja : 486.0) & Enzyme classification.EC_2 transferases.EC_2.4 glycosyltransferase(50.2.4 : 251.1)
Scaffold_7.283	-1.9	0.0400215	Probable aminotransferase ACS10 (EC 2.6.1.-)	Q9LQ10	1A110	0	FUNCTION: Probable aminotransferase. Does not have 1-aminocyclopropane-1-carboxylate synthase (ACS) activity, suggesting that it is not involved in ethylene biosynthesis.	1-aminocyclopropane-1-carboxylate biosynthetic process [GO:0042218]	pyridoxal phosphate binding [GO:0030170]; transaminase activity [GO:0008483]	0	Arabidopsis thaliana (Mouse-ear cress)	50.4.4	Enzyme classification.EC_4 lyases.EC_4.4 carbon-sulfur lyase	Probable aminotransferase ACS10 OS=Arabidopsis thaliana (sp|q9lq10|1a110_arath : 624.0) & Enzyme classification.EC_4 lyases.EC_4.4 carbon-sulfur lyase(50.4.4 : 469.2)
Scaffold_2.1306	-1.9	0.0083201	Probable voltage-gated potassium channel subunit beta (K(+) channel subunit beta) (Potassium voltage beta 1) (KV-beta1)	O23016	KCAB	7.78e-32	FUNCTION: Probable accessory potassium channel protein which modulates the activity of the pore-forming alpha subunit. {ECO:0000269|PubMed:8837508}.	oxidation-reduction process [GO:0055114]; potassium ion transport [GO:0006813]; regulation of ion transmembrane transport [GO:0034765]	aldo-keto reductase (NADP) activity [GO:0004033]; voltage-gated ion channel activity [GO:0005244]	extracellular region [GO:0005576]; plasma membrane [GO:0005886]; plasmodesma [GO:0009506]	Arabidopsis thaliana (Mouse-ear cress)	35.1	not assigned.annotated	Probable voltage-gated potassium channel subunit beta OS=Arabidopsis thaliana (sp|o23016|kcab_arath : 120.0)
Scaffold_3.1093	-1.9	1.23e-06	B-box domain protein 31 (AtBBX31) (Microprotein 1B)	Q9LRM4	MIP1B	2.14e-24	FUNCTION: Developmental regulator acting by forming heterodimeric complexes, that sequester CO and CO-like (COL) proteins into non-functional complexes (PubMed:27015278). Involved in the CO-mediated long-day flowering-promotion pathway (PubMed:27015278). Engages CO and the transcriptional repressor TPL in a tripartite complex (By similarity). Involved in the CO-mediated long-day flowering-promoti…	circadian rhythm [GO:0007623]; regulation of flower development [GO:0009909]; regulation of transcription, DNA-templated [GO:0006355]; response to UV-B [GO:0010224]	DNA-binding transcription factor activity [GO:0003700]; protein-macromolecule adaptor activity [GO:0030674]; zinc ion binding [GO:0008270]	nucleus [GO:0005634]	Arabidopsis thaliana (Mouse-ear cress)	35.1	not assigned.annotated	B-box domain protein 31 OS=Arabidopsis thaliana (sp|q9lrm4|mip1b_arath : 82.8)
Scaffold_1.3975	-1.9	0.00750873	U-box domain-containing protein 3 (EC 2.3.2.27) (Plant U-box protein 3) (RING-type E3 ubiquitin transferase PUB3)	Q8GWV5	PUB3	2.2e-16	FUNCTION: Functions as an E3 ubiquitin ligase. {ECO:0000250}.	0	ubiquitin-protein transferase activity [GO:0004842]	cytoplasm [GO:0005737]; nucleus [GO:0005634]	Arabidopsis thaliana (Mouse-ear cress)	35.2	not assigned.not annotated	no hits & (original description: none)
Scaffold_4.4040	-1.9	2.93e-06	Uncharacterized protein (Fragment)	A0A5B6YQ24	A0A5B6YQ24	1.33e-123	0	0	0	integral component of membrane [GO:0016021]	Davidia involucrata (Dove tree)	35.2	not assigned.not annotated	no hits & (original description: none)
Scaffold_8.2216	-1.9	0.0122042	Serine carboxypeptidase 3 (EC 3.4.16.5) (Serine carboxypeptidase III)	P37891	CBP3	0	0	proteolysis involved in cellular protein catabolic process [GO:0051603]	serine-type carboxypeptidase activity [GO:0004185]	vacuole [GO:0005773]	Oryza sativa subsp. japonica (Rice)	19.4.2.2	Protein homeostasis.proteolysis.serine-type peptidase activities.S10-class serine carboxypeptidase (SCPL)	serine carboxypeptidase
Scaffold_7.406	-1.9	0.0026133	Probable boron transporter 2	Q9M1P7	BOR2	0	FUNCTION: Probable boron transporter. Boron is essential for maintaining the integrity of plants cell walls (By similarity). {ECO:0000250}.	borate transport [GO:0046713]; root development [GO:0048364]	anion:anion antiporter activity [GO:0015301]; borate efflux transmembrane transporter activity [GO:0080139]; inorganic anion exchanger activity [GO:0005452]	integral component of membrane [GO:0016021]; plasma membrane [GO:0005886]	Arabidopsis thaliana (Mouse-ear cress)	24.2.3.6	Solute transport.carrier-mediated transport.APC superfamily.borate transporter (BOR)	borate transporter (BOR)
Scaffold_2.196	-2	0.0379526	Probable polygalacturonase At1g80170 (PG) (EC 3.2.1.15) (Pectinase At1g80170)	Q94AJ5	PGLR5	4.41e-115	0	carbohydrate metabolic process [GO:0005975]; cell wall organization [GO:0071555]	polygalacturonase activity [GO:0004650]	cell wall [GO:0005618]; extracellular region [GO:0005576]	Arabidopsis thaliana (Mouse-ear cress)	50.3.2	Enzyme classification.EC_3 hydrolases.EC_3.2 glycosylase	Probable polygalacturonase At1g80170 OS=Arabidopsis thaliana (sp|q94aj5|pglr5_arath : 335.0) & Enzyme classification.EC_3 hydrolases.EC_3.2 glycosylase(50.3.2 : 201.8)
Scaffold_6.1164	-2	0.0236674	Protein IRX15-LIKE	Q9FH92	IX15L	1.7e-117	FUNCTION: Required for xylan biosynthesis, but not directly involved in catalyzing the addition of sugars to the growing polymer. {ECO:0000269|PubMed:21251108, ECO:0000269|PubMed:21288268}.	plant-type secondary cell wall biogenesis [GO:0009834]; xylan biosynthetic process [GO:0045492]; xylan metabolic process [GO:0045491]	0	Golgi apparatus [GO:0005794]; Golgi membrane [GO:0000139]; integral component of membrane [GO:0016021]	Arabidopsis thaliana (Mouse-ear cress)	35.1	not assigned.annotated	Protein IRX15-LIKE OS=Arabidopsis thaliana (sp|q9fh92|ix15l_arath : 317.0)
Scaffold_3.1448	-2	0.0237188	Cysteine protease XCP2 (EC 3.4.22.-) (Xylem cysteine peptidase 2) (AtXCP2)	Q9LM66	XCP2	0	FUNCTION: Cysteine protease involved in xylem tracheary element (TE) autolysis during xylogenesis in roots. Participates in micro autolysis within the intact central vacuole before mega autolysis is initiated by tonoplast implosion (PubMed:18573193). Involved in susceptibility to the bacterial plant pathogen Ralstonia solanacearum (PubMed:24947605). {ECO:0000269|PubMed:18573193, ECO:0000269|PubMe…	defense response to bacterium [GO:0042742]; programmed cell death involved in cell development [GO:0010623]; proteolysis involved in cellular protein catabolic process [GO:0051603]	cysteine-type endopeptidase activity [GO:0004197]	cell wall [GO:0005618]; extracellular space [GO:0005615]; lysosome [GO:0005764]; plasma membrane [GO:0005886]	Arabidopsis thaliana (Mouse-ear cress)	19.4.1.1	Protein homeostasis.proteolysis.cysteine-type peptidase activities.C1-class protease (Papain)	protease (Papain)
Scaffold_6.1102	-2	3.94e-05	Serine carboxypeptidase-like 18 (EC 3.4.16.-)	Q9C7Z9	SCP18	2.88e-140	FUNCTION: Probable carboxypeptidase. {ECO:0000250}.	secondary metabolic process [GO:0019748]	serine-type carboxypeptidase activity [GO:0004185]; transferase activity, transferring acyl groups other than amino-acyl groups [GO:0016747]	extracellular region [GO:0005576]	Arabidopsis thaliana (Mouse-ear cress)	19.4.2.2	Protein homeostasis.proteolysis.serine-type peptidase activities.S10-class serine carboxypeptidase (SCPL)	serine carboxypeptidase
Scaffold_1.3945	-2	0.0175183	Probable LRR receptor-like serine/threonine-protein kinase At1g12460 (EC 2.7.11.1)	C0LGE4	Y1124	0	0	0	ATP binding [GO:0005524]; protein serine/threonine kinase activity [GO:0004674]	integral component of membrane [GO:0016021]; membrane [GO:0016020]; plasma membrane [GO:0005886]	Arabidopsis thaliana (Mouse-ear cress)	18.4.1.7	Protein modification.phosphorylation.TKL protein kinase superfamily.protein kinase (LRR-VII)	protein kinase (LRR-VII)
Scaffold_4.814	-2.1	0.0044459	Fasciclin-like arabinogalactan protein 2	Q9SU13	FLA2	1.19e-152	FUNCTION: May be a cell surface adhesion protein.	0	0	anchored component of membrane [GO:0031225]; anchored component of plasma membrane [GO:0046658]; cytosol [GO:0005829]; plasma membrane [GO:0005886]; vacuolar membrane [GO:0005774]	Arabidopsis thaliana (Mouse-ear cress)	21.4.1.1.3	Cell wall organisation.cell wall proteins.hydroxyproline-rich glycoprotein activities.arabinogalactan-protein (AGP) activities.fasciclin-type AGP (FLA)	fasciclin-type arabinogalactan protein
Scaffold_2.123	-2.1	0.000136568	Probable pectate lyase 5 (EC 4.2.2.2)	Q9FXD8	PLY5	0	0	pectin catabolic process [GO:0045490]	metal ion binding [GO:0046872]; pectate lyase activity [GO:0030570]	mitochondrion [GO:0005739]	Arabidopsis thaliana (Mouse-ear cress)	21.3.5.2	Cell wall organisation.pectin.modification and degradation.pectate lyase	pectate lyase
Scaffold_5.3685	-2.1	0.00183101	4-coumarate--CoA ligase 1 (4CL 1) (EC 6.2.1.12) (4-coumaroyl-CoA synthase 1)	O24145	4CL1	0	0	phenylpropanoid metabolic process [GO:0009698]	4-coumarate-CoA ligase activity [GO:0016207]; ATP binding [GO:0005524]; CoA-ligase activity [GO:0016405]	0	Nicotiana tabacum (Common tobacco)	7.8.1.1	Coenzyme metabolism.prenylquinone biosynthesis.4-hydroxybenzoate biosynthesis.p-coumarate:CoA ligase	p-coumarate:CoA ligase
Scaffold_4.4153	-2.1	0.00020988	Uncharacterized protein	A0A164X849	A0A164X849	2.16e-83	0	0	0	0	Daucus carota subsp. sativus (Carrot)	35.2	not assigned.not annotated	no hits & (original description: none)
Scaffold_7.4328	-2.1	7.58e-05	Uncharacterized protein	A0A5B7CDT0	A0A5B7CDT0	0	0	0	0	0	Davidia involucrata (Dove tree)	35.2	not assigned.not annotated	no hits & (original description: none)
Scaffold_9.2206	-2.1	3.25e-06	Probable phospholipid hydroperoxide glutathione peroxidase (PHGPx) (EC 1.11.1.12) (6P229)	P30708	GPX4	2.81e-94	FUNCTION: Protects cells and enzymes from oxidative damage, by catalyzing the reduction of hydrogen peroxide, lipid peroxides and organic hydroperoxide, by glutathione. {ECO:0000250|UniProtKB:O70325}.	response to oxidative stress [GO:0006979]	glutathione peroxidase activity [GO:0004602]; phospholipid-hydroperoxide glutathione peroxidase activity [GO:0047066]	cytoplasm [GO:0005737]	Nicotiana sylvestris (Wood tobacco) (South American tobacco)	10.4.2	Redox homeostasis.hydrogen peroxide removal.glutathione peroxidase	glutathione peroxidase
Scaffold_6.2262	-2.2	0.0424106	Laccase-11 (EC 1.10.3.2) (Benzenediol:oxygen oxidoreductase 11) (Diphenol oxidase 11) (Urishiol oxidase 11)	Q8VZA1	LAC11	0	FUNCTION: Lignin degradation and detoxification of lignin-derived products. {ECO:0000250}.	iron ion homeostasis [GO:0055072]; iron ion transport [GO:0006826]; lignin biosynthetic process [GO:0009809]; lignin catabolic process [GO:0046274]	copper ion binding [GO:0005507]; ferroxidase activity [GO:0004322]; hydroquinone:oxygen oxidoreductase activity [GO:0052716]	apoplast [GO:0048046]; plasma membrane [GO:0005886]	Arabidopsis thaliana (Mouse-ear cress)	50.1.10	Enzyme classification.EC_1 oxidoreductases.EC_1.10 oxidoreductase acting on diphenol or related substance as donor	Laccase-11 OS=Arabidopsis thaliana (sp|q8vza1|lac11_arath : 880.0) & Enzyme classification.EC_1 oxidoreductases.EC_1.10 oxidoreductase acting on diphenol or related substance as donor(50.1.10 : 353.3)
Scaffold_7.674	-2.2	0.000639873	Protein LIFEGUARD 4 (AtLFG4)	Q9SA63	LFG4	2.28e-135	0	0	0	integral component of membrane [GO:0016021]	Arabidopsis thaliana (Mouse-ear cress)	35.1	not assigned.annotated	Protein LIFEGUARD 4 OS=Arabidopsis thaliana (sp|q9sa63|lfg4_arath : 315.0)
Scaffold_4.1464	-2.2	1.05e-07	Uncharacterized protein	A0A2G5D119	A0A2G5D119	9.78e-119	0	respiratory electron transport chain [GO:0022904]	0	integral component of membrane [GO:0016021]	Aquilegia coerulea (Rocky mountain columbine)	35.2	not assigned.not annotated	no hits & (original description: none)
Scaffold_6.1131	-2.2	0.0472608	Lysine-rich arabinogalactan protein 18 (Lys-rich AGP 18)	Q9FPR2	AGP18	2.61e-12	FUNCTION: Proteoglycan that seems to be implicated in diverse developmental roles such as differentiation, cell-cell recognition, embryogenesis and programmed cell death.	megasporogenesis [GO:0009554]	0	anchored component of membrane [GO:0031225]; plasma membrane [GO:0005886]	Arabidopsis thaliana (Mouse-ear cress)	35.2	not assigned.not annotated	no hits & (original description: none)
Scaffold_5.3214	-2.2	0.000408658	Ribulose bisphosphate carboxylase small chain, chloroplastic (RuBisCO small subunit) (EC 4.1.1.39)	Q02980	RBS	2.28e-65	FUNCTION: RuBisCO catalyzes two reactions: the carboxylation of D-ribulose 1,5-bisphosphate, the primary event in carbon dioxide fixation, as well as the oxidative fragmentation of the pentose substrate. Both reactions occur simultaneously and in competition at the same active site (By similarity). {ECO:0000250}.	photorespiration [GO:0009853]; reductive pentose-phosphate cycle [GO:0019253]	monooxygenase activity [GO:0004497]; ribulose-bisphosphate carboxylase activity [GO:0016984]	chloroplast [GO:0009507]	Malus sp. (Crab apple)	1.2.1.1.2	Photosynthesis.calvin cycle.ribulose-1,5-bisphosphat carboxylase/oxygenase (RuBisCo) activity.RuBisCo heterodimer.small subunit	small subunit of ribulose-1,5-bisphosphat carboxylase/oxygenase heterodimer
Scaffold_7.2180	-2.3	0.0233849	Reticulon-like protein B9 (AtRTNLB9)	Q9LJQ5	RTNLI	7.29e-88	0	0	0	endoplasmic reticulum membrane [GO:0005789]; integral component of membrane [GO:0016021]	Arabidopsis thaliana (Mouse-ear cress)	13.7.2.1	Cell cycle organisation.membrane organisation.endoplasmic reticulum (ER) organisation.ER-associated protein (Reticulon)	ER-associated protein (Reticulon)
Scaffold_8.2863	-2.3	0.000531813	Cytochrome b5	P49098	CYB5	5.53e-79	FUNCTION: Cytochrome b5 is a membrane bound hemoprotein which function as an electron carrier for several membrane bound oxygenases. May play a key role in the modification by desaturation of fatty acids in the endoplasmic reticulum, which in the developing seed is utilized for membrane synthesis and in the developmentally regulated production of large amounts of storage lipids. Is involved in th…	0	electron transfer activity [GO:0009055]; heme binding [GO:0020037]; metal ion binding [GO:0046872]	endoplasmic reticulum membrane [GO:0005789]; integral component of membrane [GO:0016021]; intracellular membrane-bounded organelle [GO:0043231]; membrane [GO:0016020]	Nicotiana tabacum (Common tobacco)	21.9.1.7.1.3	Cell wall organisation.cutin and suberin.cuticular lipid formation.alkane-forming pathway.CER1-CER3 alkane-forming complex.component Cyt-b5	component Cyt-b5 of CER1-CER3 alkane-forming complex
Scaffold_1.4100	-2.3	0.00454126	UDP-glycosyltransferase 90A1 (EC 2.4.1.-)	Q9ZVX4	U90A1	2.68e-169	0	0	UDP-glycosyltransferase activity [GO:0008194]	intracellular membrane-bounded organelle [GO:0043231]	Arabidopsis thaliana (Mouse-ear cress)	50.2.4	Enzyme classification.EC_2 transferases.EC_2.4 glycosyltransferase	UDP-glycosyltransferase 90A1 OS=Arabidopsis thaliana (sp|q9zvx4|u90a1_arath : 449.0) & Enzyme classification.EC_2 transferases.EC_2.4 glycosyltransferase(50.2.4 : 175.1)
Scaffold_6.42	-2.3	0.00658135	Auxin-binding protein ABP19a	Q9ZRA4	AB19A	2.31e-103	FUNCTION: Probable receptor for the plant growth-promoting hormone auxin.	auxin-activated signaling pathway [GO:0009734]	manganese ion binding [GO:0030145]; nutrient reservoir activity [GO:0045735]	apoplast [GO:0048046]; cell wall [GO:0005618]	Prunus persica (Peach) (Amygdalus persica)	35.1	not assigned.annotated	Auxin-binding protein ABP19a OS=Prunus persica (sp|q9zra4|ab19a_prupe : 276.0)
Scaffold_1.3070	-2.3	8.32e-05	Probable E3 ubiquitin-protein ligase XBOS34 (EC 2.3.2.27) (Ankyrin repeat domain and RING finger-containing protein XBOS34) (RING-type E3 ubiquitin transferase XBOS34) (XB3 protein homolog 4)	Q7XI08	XB34	2.31e-07	0	protein ubiquitination [GO:0016567]	metal ion binding [GO:0046872]; transferase activity [GO:0016740]	0	Oryza sativa subsp. japonica (Rice)	35.2	not assigned.not annotated	no hits & (original description: none)
Scaffold_7.2350	-2.3	0.000156299	Gibberellin-regulated protein 9 (GAST1 protein homolog 9)	Q8GWK5	GASA9	1.61e-32	FUNCTION: Gibberellin-regulated protein that may function in hormonal controlled steps of development such as seed germination, flowering and seed maturation. {ECO:0000250}.	gibberellic acid mediated signaling pathway [GO:0009740]	0	extracellular region [GO:0005576]	Arabidopsis thaliana (Mouse-ear cress)	11.10.2.1.1	Phytohormone action.signalling peptides.CRP (cysteine-rich-peptide) category.GASA/GAST-peptide activity.GASA-precursor polypeptide	GASA precursor polypeptide
Scaffold_1.2469	-2.3	0.0449345	Probable serine/threonine-protein kinase PBL28 (EC 2.7.11.1) (PBS1-like protein 28)	Q84M95	PBL28	0	FUNCTION: May be involved in plant defense signaling. {ECO:0000250|UniProtKB:O48814}.	defense response [GO:0006952]; protein phosphorylation [GO:0006468]	ATP binding [GO:0005524]; transmembrane receptor protein serine/threonine kinase activity [GO:0004675]	plasma membrane [GO:0005886]	Arabidopsis thaliana (Mouse-ear cress)	18.4.1.37.2	Protein modification.phosphorylation.TKL protein kinase superfamily.RLCK-VII receptor-like protein kinase families.receptor-like protein kinase (RLCK-VIIb)	receptor-like protein kinase (RLCK-VIIb)
Scaffold_7.2751	-2.3	0.0134854	Squalene monooxygenase SE2 (EC 1.14.14.17) (Squalene epoxidase 2) (PgSQE2) (SE2)	B7TWW5	SQE2	0	FUNCTION: Component of the triterpene saponins (e.g. ginsenosides or panaxosides) and phytosterols biosynthetic pathways (PubMed:19857882, PubMed:29378087). Catalyzes the first oxygenation step in sterol biosynthesis and is suggested to be one of the rate-limiting enzymes in this pathway (By similarity). {ECO:0000250|UniProtKB:Q9SM02, ECO:0000269|PubMed:19857882, ECO:0000303|PubMed:29378087}.	response to jasmonic acid [GO:0009753]; sterol biosynthetic process [GO:0016126]; terpene biosynthetic process [GO:0046246]	flavin adenine dinucleotide binding [GO:0050660]; squalene monooxygenase activity [GO:0004506]	integral component of membrane [GO:0016021]	Panax ginseng (Korean ginseng)	9.1.5.2	Secondary metabolism.terpenoids.cycloartenol biosynthesis.squalene epoxidase	squalene epoxidase
Scaffold_2812.1	-2.3	0.000558858	High-affinity nitrate transporter 2.1 (AtNRT2:1) (Protein ACH1) (Protein LATERAL ROOT INITIATION 1)	O82811	NRT21	0	FUNCTION: Involved in nitrate transport, but does not seem to be able to mediate transport by its own. Acts as a dual component transporter with NTR3.1. Acts as a repressor of lateral root initiation under high sucrose/low nitrate conditions. {ECO:0000269|PubMed:11553754, ECO:0000269|PubMed:15107992, ECO:0000269|PubMed:16157886, ECO:0000269|PubMed:16415211, ECO:0000269|PubMed:17085507, ECO:000026…	cellular response to nitrate [GO:0071249]; lateral root development [GO:0048527]; nitrate assimilation [GO:0042128]; nitrate transport [GO:0015706]; response to nitrate [GO:0010167]	nitrate transmembrane transporter activity [GO:0015112]	integral component of membrane [GO:0016021]; membrane [GO:0016020]; plant-type vacuole membrane [GO:0009705]; plasma membrane [GO:0005886]	Arabidopsis thaliana (Mouse-ear cress)	24.2.2.10	Solute transport.carrier-mediated transport.MFS superfamily.nitrate transporter (NRT2)	nitrate transporter (NRT2)
Scaffold_5.2193	-2.3	0.00045894	Probable sphingolipid transporter spinster homolog 1	Q6NMN6	SPNS1	3.55e-06	FUNCTION: Probable sphingolipid transporter that plays a central role in endosomes and/or lysosomes storage. {ECO:0000250}.	lipid transport [GO:0006869]	transmembrane transporter activity [GO:0022857]	integral component of membrane [GO:0016021]; late endosome membrane [GO:0031902]; lysosomal membrane [GO:0005765]; plasma membrane [GO:0005886]	Arabidopsis thaliana (Mouse-ear cress)	24.2.2.17	Solute transport.carrier-mediated transport.MFS superfamily.solute transporter (UNE2)	MFS-type solute transporter
Scaffold_5.831	-2.3	8.85e-05	Probable aquaporin PIP2-5 (Plasma membrane intrinsic protein 2-5) (AtPIP2;5) (Plasma membrane intrinsic protein 2d) (PIP2d)	Q9SV31	PIP25	1.75e-172	FUNCTION: Aquaporins facilitate the transport of water and small neutral solutes across cell membranes. {ECO:0000250}.	water transport [GO:0006833]	water channel activity [GO:0015250]	integral component of membrane [GO:0016021]; plasma membrane [GO:0005886]	Arabidopsis thaliana (Mouse-ear cress)	24.3.1.2	Solute transport.channels.MIP family.plasma membrane intrinsic protein (PIP)	plasma membrane intrinsic protein (PIP)
Scaffold_9.2166	-2.3	0.0498568	Probable aquaporin PIP1-4 (Plasma membrane intrinsic protein 1-4) (AtPIP1;4) (Transmembrane protein C) (TMP-C)	Q39196	PIP14	0	FUNCTION: Aquaporins facilitate the transport of water and small neutral solutes across cell membranes. {ECO:0000250}.	response to water deprivation [GO:0009414]; water transport [GO:0006833]	water channel activity [GO:0015250]	cytosol [GO:0005829]; integral component of membrane [GO:0016021]; plasma membrane [GO:0005886]; plasmodesma [GO:0009506]; vacuole [GO:0005773]	Arabidopsis thaliana (Mouse-ear cress)	24.3.1.2	Solute transport.channels.MIP family.plasma membrane intrinsic protein (PIP)	plasma membrane intrinsic protein (PIP)
Scaffold_5.32	-2.4	0.0147393	Mannan endo-1,4-beta-mannosidase 6 (EC 3.2.1.78) (Beta-mannanase 6) (Endo-beta-1,4-mannanase 6) (AtMAN6)	Q9LZV3	MAN6	0	0	carbohydrate metabolic process [GO:0005975]; seed germination [GO:0009845]	mannan endo-1,4-beta-mannosidase activity [GO:0016985]	extracellular region [GO:0005576]	Arabidopsis thaliana (Mouse-ear cress)	21.2.3.2.2	Cell wall organisation.hemicellulose.heteromannan.modification and degradation.endo-beta-1,4-mannanase	endo-beta-1,4-mannanase
Scaffold_1.3209	-2.4	8.98e-05	Berberine bridge enzyme-like 26 (AtBBE-like 26) (EC 1.1.1.-)	Q9FKU8	BBE26	0	0	0	FAD binding [GO:0071949]; oxidoreductase activity [GO:0016491]	cell wall [GO:0005618]; extracellular region [GO:0005576]; plasmodesma [GO:0009506]	Arabidopsis thaliana (Mouse-ear cress)	50.1.1	Enzyme classification.EC_1 oxidoreductases.EC_1.1 oxidoreductase acting on CH-OH group of donor	Berberine bridge enzyme-like 13 OS=Arabidopsis thaliana (sp|q93za3|bbe13_arath : 554.0) & Enzyme classification.EC_1 oxidoreductases.EC_1.1 oxidoreductase acting on CH-OH group of donor(50.1.1 : 479.1)
Scaffold_5.107	-2.4	0.00231862	Probable 2-oxoglutarate-dependent dioxygenase At5g05600 (EC 1.14.11.-)	Q9FFF6	JOX2	5.81e-158	FUNCTION: Involved in anthocyanin and protoanthocyanidin biosynthesis by catalyzing the oxidation of leucoanthocyanidins into anthocyanidins (By similarity). May be involved in the catabolism of cytotoxic polycyclic aromatic hydrocarbons (PAHs) (PubMed:27637093). {ECO:0000250|UniProtKB:Q96323, ECO:0000269|PubMed:27637093}.	cellular response to toxic substance [GO:0097237]; flavonoid biosynthetic process [GO:0009813]; regulation of jasmonic acid mediated signaling pathway [GO:2000022]; response to karrikin [GO:0080167]	dioxygenase activity [GO:0051213]; jasmonic acid hydrolase [GO:0120091]; metal ion binding [GO:0046872]	cytosol [GO:0005829]	Arabidopsis thaliana (Mouse-ear cress)	50.1.13	Enzyme classification.EC_1 oxidoreductases.EC_1.14 oxidoreductase acting on paired donor with incorporation or reduction of molecular oxygen	Probable 2-oxoglutarate-dependent dioxygenase At3g111800 OS=Arabidopsis thaliana (sp|q9srm3|diox6_arath : 444.0) & Enzyme classification.EC_1 oxidoreductases.EC_1.14 oxidoreductase acting on paired donor with incorporation or reduction of molecular oxygen(50.1.13 : 218.0)
Scaffold_5.3616	-2.4	0.0129087	Non-specific phospholipase C6 (EC 3.1.-.-)	Q8H965	NPC6	0	0	gametophyte development [GO:0048229]; phospholipid catabolic process [GO:0009395]; root development [GO:0048364]	phospholipase C activity [GO:0004629]	chloroplast [GO:0009507]; extracellular region [GO:0005576]	Arabidopsis thaliana (Mouse-ear cress)	5.7.2.3.1	Lipid metabolism.lipid degradation.phospholipase activities.phospholipase C activities.phospholipase C (nPLC)	phospholipase C (nPLC)
Scaffold_6.2851	-2.4	6.8e-06	GDSL esterase/lipase At4g01130 (EC 3.1.1.-) (Extracellular lipase At4g01130)	Q9M153	GDL61	2.16e-177	0	lipid catabolic process [GO:0016042]	hydrolase activity, acting on ester bonds [GO:0016788]	cytosol [GO:0005829]; extracellular region [GO:0005576]	Arabidopsis thaliana (Mouse-ear cress)	35.1	not assigned.annotated	GDSL esterase/lipase At4g01130 OS=Arabidopsis thaliana (sp|q9m153|gdl61_arath : 489.0)
Scaffold_5.3030	-2.4	8.98e-05	Remorin 4.1 (OsREM4.1) (Remorin group 4 member 1)	Q7XII4	REM41	5.45e-09	FUNCTION: Functions in abscisic acid (ABA) signaling downstream of BZIP23. Acts as antagonistic and negative regulator of brassinosteroid (BR) signaling. Binds to BAK1 and inhibits its interaction with the BR receptor BRI1. Inhibits the formation and subsequent activation of the BRI1-BAK1 receptor complex. {ECO:0000269|PubMed:27424498}.	abscisic acid-activated signaling pathway [GO:0009738]; negative regulation of brassinosteroid mediated signaling pathway [GO:1900458]	0	plasma membrane [GO:0005886]	Oryza sativa subsp. japonica (Rice)	35.2	not assigned.not annotated	no hits & (original description: none)
Scaffold_7.869	-2.4	0.00299731	Uncharacterized protein	A0A162AS70	A0A162AS70	7.12e-154	0	0	hydrolase activity [GO:0016787]	0	Daucus carota subsp. sativus (Carrot)	35.2	not assigned.not annotated	no hits & (original description: none)
Scaffold_1.1520	-2.4	2.1e-05	Early light-induced protein 1, chloroplastic	P93735	ELIP1	4.73e-64	FUNCTION: Prevents excess accumulation of free chlorophyll by inhibiting the entire chlorophyll biosynthesis pathway (e.g. 5-aminolevulinate synthesis and Mg-protoporphyrin IX chelatase activity), and hence prevent photooxidative stress (By similarity). Probably involved in the integration of pigments into the mature light-harvesting pigment-protein complexes. Light-harvesting chlorophyll (LHC) a…	cellular response to blue light [GO:0071483]; cellular response to far red light [GO:0071490]; cellular response to heat [GO:0034605]; cellular response to high light intensity [GO:0071486]; cellular response to red light [GO:0071491]; cellular response to UV-A [GO:0071492]; photoprotection [GO:0010117]; photosynthesis [GO:0015979]; positive regulation of seed germination [GO:0010030]; regulation…	0	chloroplast thylakoid membrane [GO:0009535]; integral component of membrane [GO:0016021]; photosystem I [GO:0009522]; photosystem II [GO:0009523]	Arabidopsis thaliana (Mouse-ear cress)	1.1.1.6.2.1	Photosynthesis.photophosphorylation.photosystem II.LHC-related protein groups.three-helix LHC-related protein group.protein (ELIP)	ELIP LHC-related protein
Scaffold_4.1992	-2.4	0.00235342	Serine/threonine-protein kinase AGC1-7 (EC 2.7.11.1) (AGC serine/threonine-protein kinase subfamily 1 member 7)	Q1PFB9	AGC17	0	FUNCTION: Functions redudantly with AGC1-5 as signaling component in the pollen tube. Required for polarized growth of pollen tubes. {ECO:0000269|PubMed:19144004}.	pollen tube growth [GO:0009860]; protein phosphorylation [GO:0006468]; regulation of growth [GO:0040008]; unidimensional cell growth [GO:0009826]	ATP binding [GO:0005524]; kinase activity [GO:0016301]; protein serine/threonine kinase activity [GO:0004674]	cytoplasm [GO:0005737]; nucleus [GO:0005634]; plasma membrane [GO:0005886]	Arabidopsis thaliana (Mouse-ear cress)	18.4.6.5	Protein modification.phosphorylation.AGC protein kinase superfamily.protein kinase (AGC-VIII)	protein kinase (AGC-VIII)
Scaffold_4.255	-2.4	4.98e-07	Flavanone 3-dioxygenase (EC 1.14.11.9) (Flavanone 3-beta-hydroxylase) (Flavanone 3-hydroxylase) (F3H) (Naringenin,2-oxoglutarate 3-dioxygenase) (Naringenin 3-dioxygenase)	Q7XZQ7	FL3H	0	FUNCTION: Involved in the conversion of (2S)-naringenin to (+)-(2R/3R)-dihydrokaempferol.	flavonoid biosynthetic process [GO:0009813]	L-ascorbic acid binding [GO:0031418]; metal ion binding [GO:0046872]; naringenin 3-dioxygenase activity [GO:0045486]	0	Petroselinum crispum (Parsley) (Petroselinum hortense)	9.2.2.4.3	Secondary metabolism.phenolics.flavonoid biosynthesis.dihydroflavonols.flavanone 3-hydroxylase	flavanone 3-hydroxylase
Scaffold_1.3467	-2.5	0.0468043	Dormancy-associated protein homolog 1 (Auxin-repressed protein 1) (AtARP1) (DRM1 homolog 1) (Dormancy-associated protein 2) (AtDRM2)	P93017	DRMH1	7.27e-37	0	multicellular organism development [GO:0007275]	0	cytosol [GO:0005829]; endoplasmic reticulum [GO:0005783]	Arabidopsis thaliana (Mouse-ear cress)	35.1	not assigned.annotated	Auxin-repressed 12.5 kDa protein OS=Fragaria ananassa (sp|q05349|12kd_fraan : 105.0)
Scaffold_2.254	-2.5	0.0021832	Germin-like protein subfamily 1 member 1	P92998	GL11	1.54e-83	FUNCTION: May play a role in plant defense. Probably has no oxalate oxidase activity even if the active site is conserved.	0	manganese ion binding [GO:0030145]; nutrient reservoir activity [GO:0045735]	apoplast [GO:0048046]; cell wall [GO:0005618]	Arabidopsis thaliana (Mouse-ear cress)	35.1	not assigned.annotated	Germin-like protein subfamily 1 member 1 OS=Arabidopsis thaliana (sp|p92998|gl11_arath : 233.0)
Scaffold_4.1557	-2.5	0.00121248	Protein BIC1 (BLUE-LIGHT INHIBITOR OF CRYPTOCHROMES 1)	Q9LXJ1	BIC1	3.46e-26	FUNCTION: Regulates the blue-light dependent dimerization of CRY2 and formation of photobodies. Interacts with photoexited CRY2 to inhibit its activity. Inhibits CRY phosphorylation. {ECO:0000269|PubMed:27846570}.	blue light signaling pathway [GO:0009785]; response to karrikin [GO:0080167]	0	nucleus [GO:0005634]	Arabidopsis thaliana (Mouse-ear cress)	35.1	not assigned.annotated	Protein BIC1 OS=Arabidopsis thaliana (sp|q9lxj1|bic1_arath : 88.2)
Scaffold_8.2146	-2.5	0.0347153	Uncharacterized protein	A0A161YNV4	A0A161YNV4	1.04e-42	0	0	0	integral component of membrane [GO:0016021]	Daucus carota subsp. sativus (Carrot)	35.2	not assigned.not annotated	no hits & (original description: none)
Scaffold_3.1941	-2.5	3.68e-05	Receptor protein kinase-like protein ZAR1 (EC 2.7.11.1) (Protein ZYGOTIC ARREST 1)	Q9ZU46	ZAR1	2.18e-141	FUNCTION: Receptor protein kinase acting as an integrator for intracellular calcium and heterotrimeric G protein signaling with extracellular signals during early zygote development. Involved in modulating the asymmetric division of zygote and the cell fate determination of its daughter cells. {ECO:0000269|PubMed:27014878}.	protein autophosphorylation [GO:0046777]; zygote asymmetric cell division [GO:0010070]; zygote asymmetric cytokinesis in embryo sac [GO:0010069]	ATP binding [GO:0005524]; kinase activity [GO:0016301]; protein serine/threonine kinase activity [GO:0004674]	chloroplast [GO:0009507]; chloroplast stroma [GO:0009570]; integral component of membrane [GO:0016021]; plant-type cell wall [GO:0009505]; plasma membrane [GO:0005886]; pollen tube [GO:0090406]; secretory vesicle [GO:0099503]	Arabidopsis thaliana (Mouse-ear cress)	18.4.1.3	Protein modification.phosphorylation.TKL protein kinase superfamily.protein kinase (LRR-III)	protein kinase (LRR-III)
Scaffold_1.1947	-2.5	6.22e-05	Probable boron transporter 2	Q9M1P7	BOR2	0	FUNCTION: Probable boron transporter. Boron is essential for maintaining the integrity of plants cell walls (By similarity). {ECO:0000250}.	borate transport [GO:0046713]; root development [GO:0048364]	anion:anion antiporter activity [GO:0015301]; borate efflux transmembrane transporter activity [GO:0080139]; inorganic anion exchanger activity [GO:0005452]	integral component of membrane [GO:0016021]; plasma membrane [GO:0005886]	Arabidopsis thaliana (Mouse-ear cress)	24.2.3.6	Solute transport.carrier-mediated transport.APC superfamily.borate transporter (BOR)	borate transporter (BOR)
Scaffold_4.1541	-2.5	0.00160476	Putative solute carrier family 35 member F1-like isoform X1	A0A5B7BD91	A0A5B7BD91	1.5e-177	0	0	transmembrane transporter activity [GO:0022857]	integral component of membrane [GO:0016021]	Davidia involucrata (Dove tree)	24.2.1.7	Solute transport.carrier-mediated transport.DMT superfamily.solute transporter (TPPT)	solute transporter (TPPT)
Scaffold_9.399	-2.5	0.00012857	High-affinity nitrate transporter 2.1 (AtNRT2:1) (Protein ACH1) (Protein LATERAL ROOT INITIATION 1)	O82811	NRT21	0	FUNCTION: Involved in nitrate transport, but does not seem to be able to mediate transport by its own. Acts as a dual component transporter with NTR3.1. Acts as a repressor of lateral root initiation under high sucrose/low nitrate conditions. {ECO:0000269|PubMed:11553754, ECO:0000269|PubMed:15107992, ECO:0000269|PubMed:16157886, ECO:0000269|PubMed:16415211, ECO:0000269|PubMed:17085507, ECO:000026…	cellular response to nitrate [GO:0071249]; lateral root development [GO:0048527]; nitrate assimilation [GO:0042128]; nitrate transport [GO:0015706]; response to nitrate [GO:0010167]	nitrate transmembrane transporter activity [GO:0015112]	integral component of membrane [GO:0016021]; membrane [GO:0016020]; plant-type vacuole membrane [GO:0009705]; plasma membrane [GO:0005886]	Arabidopsis thaliana (Mouse-ear cress)	24.2.2.10	Solute transport.carrier-mediated transport.MFS superfamily.nitrate transporter (NRT2)	nitrate transporter (NRT2)
Scaffold_8.1618	-2.6	0.0419464	Protein trichome birefringence-like 33	F4IH21	TBL33	0	FUNCTION: May act as a bridging protein that binds pectin and other cell wall polysaccharides. Probably involved in maintaining esterification of pectins (By similarity). May be involved in the specific O-acetylation of cell wall polymers (By similarity). {ECO:0000250|UniProtKB:Q9FG35, ECO:0000250|UniProtKB:Q9LY46}.	plant-type secondary cell wall biogenesis [GO:0009834]; xylan acetylation [GO:1990937]	O-acetyltransferase activity [GO:0016413]; xylan O-acetyltransferase activity [GO:1990538]	Golgi apparatus [GO:0005794]; integral component of membrane [GO:0016021]	Arabidopsis thaliana (Mouse-ear cress)	21.2.2.2.2	Cell wall organisation.hemicellulose.xylan.modification and degradation.xylan O-acetyltransferase (XOAT)	xylan O-acetyltransferase (XOAT)
Scaffold_4.135	-2.6	0.0286757	Probable galacturonosyltransferase 12 (EC 2.4.1.-) (Like glycosyl transferase 6) (Protein IRREGULAR XYLEM 8)	Q9FH36	GAUTC	0	FUNCTION: Involved in pectin assembly and/or distribution, and in the synthesis of secondary wall glucuronoxylan. Probably involved in the synthesis of the glycosyl sequence at the glucuronoxylan reducing end. May be involved in synthesis of a complex glycan primer for xylan synthesis. {ECO:0000269|PubMed:15980264, ECO:0000269|PubMed:17237350, ECO:0000269|PubMed:17322407, ECO:0000269|PubMed:17944…	cell wall organization [GO:0071555]; glucuronoxylan biosynthetic process [GO:0010417]; glucuronoxylan metabolic process [GO:0010413]; pectin biosynthetic process [GO:0045489]; xylan biosynthetic process [GO:0045492]	polygalacturonate 4-alpha-galacturonosyltransferase activity [GO:0047262]	Golgi apparatus [GO:0005794]; Golgi membrane [GO:0000139]; integral component of membrane [GO:0016021]	Arabidopsis thaliana (Mouse-ear cress)	35.1	not assigned.annotated	Probable galacturonosyltransferase 12 OS=Arabidopsis thaliana (sp|q9fh36|gautc_arath : 858.0)
Scaffold_6.328	-2.6	0.026082	Germin-like protein 11-1	Q2R352	GL111	1.62e-75	FUNCTION: May play a role in plant defense. Probably has no oxalate oxidase activity even if the active site is conserved.	0	manganese ion binding [GO:0030145]; nutrient reservoir activity [GO:0045735]	apoplast [GO:0048046]; cell wall [GO:0005618]	Oryza sativa subsp. japonica (Rice)	35.1	not assigned.annotated	Germin-like protein 11-1 OS=Oryza sativa subsp. japonica (sp|q2r352|gl111_orysj : 216.0)
Scaffold_7.4560	-2.6	0.020237	Aspartyl protease AED3 (EC 3.4.23.-) (Apoplastic EDS1-dependent protein 3)	O04496	AED3	3.29e-136	0	protein catabolic process [GO:0030163]; proteolysis [GO:0006508]; regulation of programmed cell death [GO:0043067]; systemic acquired resistance [GO:0009627]	aspartic-type endopeptidase activity [GO:0004190]; nucleotide binding [GO:0000166]	apoplast [GO:0048046]; cell wall [GO:0005618]; secretory vesicle [GO:0099503]	Arabidopsis thaliana (Mouse-ear cress)	19.4.3.1	Protein homeostasis.proteolysis.aspartic-type peptidase activities.A1-class protease (Pepsin)	pepsin-type protease
Scaffold_3.2652	-2.6	0.000953463	Serine carboxypeptidase 24 (EC 3.4.16.6) (Bri1 suppressor 1) (Carboxypeptidase D) (Serine carboxypeptidase II) [Cleaved into: Serine carboxypeptidase 24 chain A (Serine carboxypeptidase II chain A); Serine carboxypeptidase 24 chain B (Serine carboxypeptidase II chain B)]	Q9M099	SCP24	0	FUNCTION: Active serine carboxypeptidase with broad substrate preference, including basic and hydrophilic groups. Processes a protein involved in an early event in the brassinosteroid signaling pathway. {ECO:0000269|PubMed:11320207, ECO:0000269|PubMed:16123046}.	brassinosteroid mediated signaling pathway [GO:0009742]; proteolysis [GO:0006508]; proteolysis involved in cellular protein catabolic process [GO:0051603]	serine-type carboxypeptidase activity [GO:0004185]	extracellular space [GO:0005615]	Arabidopsis thaliana (Mouse-ear cress)	19.4.2.2	Protein homeostasis.proteolysis.serine-type peptidase activities.S10-class serine carboxypeptidase (SCPL)	serine carboxypeptidase
Scaffold_8.2210	-2.6	0.0338126	Cucumisin (EC 3.4.21.25) (allergen Cuc m 1)	Q39547	CUCM1	0	0	0	serine-type endopeptidase activity [GO:0004252]	extracellular region [GO:0005576]	Cucumis melo (Muskmelon)	19.4.2.1.4	Protein homeostasis.proteolysis.serine-type peptidase activities.S8-class protease (subtilisin) families.protease (SBT4)	protease (SBT4)
Scaffold_5.3303	-2.7	0.00018956	Peroxidase 72 (Atperox P72) (EC 1.11.1.7) (ATP6a) (PRXR8)	Q9FJZ9	PER72	0	FUNCTION: Removal of H(2)O(2), oxidation of toxic reductants, biosynthesis and degradation of lignin, suberization, auxin catabolism, response to environmental stresses such as wounding, pathogen attack and oxidative stress. These functions might be dependent on each isozyme/isoform in each plant tissue.	hydrogen peroxide catabolic process [GO:0042744]; lignin biosynthetic process [GO:0009809]; response to oxidative stress [GO:0006979]	heme binding [GO:0020037]; metal ion binding [GO:0046872]; peroxidase activity [GO:0004601]	extracellular region [GO:0005576]	Arabidopsis thaliana (Mouse-ear cress)	21.6.2.3	Cell wall organisation.lignin.monolignol conjugation and polymerization.lignin peroxidase	lignin peroxidase
Scaffold_1.2989	-2.7	0.00313649	Cytochrome P450 76T24 (CrCYP76T24) (EC 1.14.-.-)	W8JMV1	CYT24	6.32e-145	0	0	heme binding [GO:0020037]; iron ion binding [GO:0005506]; monooxygenase activity [GO:0004497]; oxidoreductase activity, acting on paired donors, with incorporation or reduction of molecular oxygen [GO:0016705]	integral component of membrane [GO:0016021]	Catharanthus roseus (Madagascar periwinkle) (Vinca rosea)	50.1.13	Enzyme classification.EC_1 oxidoreductases.EC_1.14 oxidoreductase acting on paired donor with incorporation or reduction of molecular oxygen	no description available(sp|w8jmv1|cyt24_catro : 400.0) & Enzyme classification.EC_1 oxidoreductases.EC_1.14 oxidoreductase acting on paired donor with incorporation or reduction of molecular oxygen(50.1.13 : 327.6)
Scaffold_3.2085	-2.7	0.00103374	Metacaspase-9 (AtMC9) (EC 3.4.22.-) [Cleaved into: Metacaspase-9 subunit p20; Metacaspase-9 subunit p10 (Metacaspase 2f) (AtMCP2f)]	Q9FYE1	MCA9	1.79e-138	FUNCTION: Cysteine protease that cleaves specifically after arginine or lysine residues. Does not cleave caspase-specific substrates. Required for proteolytic processing of GRI (PubMed:25398910). {ECO:0000269|PubMed:25398910}.	0	cysteine-type peptidase activity [GO:0008234]	apoplast [GO:0048046]	Arabidopsis thaliana (Mouse-ear cress)	27.2.5	Multi-process regulation.Programmed Cell Death (PCD) system.metacaspase-like regulator (MCP2)	MCP2 programmed cell death metacaspase-like regulator
Scaffold_4.2923	-2.7	1.09e-22	Flavonol 3-O-glucosyltransferase (EC 2.4.1.91) (Anthocyanin 3-O-glucosyltransferase) (UDP glucose:flavonoid 3-O-glucosyltransferase) (UDP-glycosyltransferase 78D2)	Q9LFJ8	U78D2	9.58e-175	FUNCTION: Flavonol 3-O-glucosyltransferase that catalyzes the transfer of glucose from UDP-glucose to the 3-OH position of quercetin and kaempferol (PubMed:15352060, PubMed:15807784, PubMed:23549747, PubMed:24251900). Possesses high quercetin 3-O-glucosyltransferase activity in vitro (PubMed:15352060, PubMed:23549747). Catalyzes the glycosylation of anthocyanins from UDP-glucose (PubMed:20085894)…	phenylpropanoid metabolic process [GO:0009698]; response to karrikin [GO:0080167]	anthocyanidin 3-O-glucosyltransferase activity [GO:0047213]; daphnetin 3-O-glucosyltransferase activity [GO:0102360]; flavonol 3-O-glucosyltransferase activity [GO:0047893]; myricetin 3-O-glucosyltransferase activity [GO:0102425]; quercetin 3-O-glucosyltransferase activity [GO:0080043]; UDP-glucosyltransferase activity [GO:0035251]; UDP-glycosyltransferase activity [GO:0008194]	intracellular membrane-bounded organelle [GO:0043231]	Arabidopsis thaliana (Mouse-ear cress)	9.2.2.6.2	Secondary metabolism.phenolics.flavonoid biosynthesis.flavonol glycosides.flavonol-3-O-rhamnosyltransferase	flavonol-3-O-rhamnosyltransferase
Scaffold_5.2294	-2.7	3.15e-11	Flavonol synthase/flavanone 3-hydroxylase (EC 1.14.11.9) (EC 1.14.20.6)	Q7XZQ6	FLS	0	FUNCTION: Catalyzes the formation of flavonols from dihydroflavonols. Acts on (2S)-naringenin and (+)-trans-dihydrokaempferol to produce kaempferol and on (2R)-naringenin to produce (-)-trans-dihydrokaempferol. {ECO:0000269|PubMed:12782296}.	0	flavonol synthase activity [GO:0045431]; L-ascorbic acid binding [GO:0031418]; metal ion binding [GO:0046872]; naringenin 3-dioxygenase activity [GO:0045486]	0	Petroselinum crispum (Parsley) (Petroselinum hortense)	9.2.2.5.1	Secondary metabolism.phenolics.flavonoid biosynthesis.flavonols.flavonol synthase	flavonol synthase
Scaffold_7.2381	-2.8	0.0419464	Glucuronoxylan 4-O-methyltransferase 2 (EC 2.1.1.112)	Q9T0F7	GXM2	9.2e-117	FUNCTION: Methyltransferase catalyzing 4-O-methylation of glucuronic acid side chains on xylan. {ECO:0000269|PubMed:23045523}.	methylation [GO:0032259]; plant-type secondary cell wall biogenesis [GO:0009834]; xylan biosynthetic process [GO:0045492]; xylan metabolic process [GO:0045491]	glucuronoxylan 4-O-methyltransferase activity [GO:0030775]	Golgi apparatus [GO:0005794]; Golgi membrane [GO:0000139]; integral component of membrane [GO:0016021]	Arabidopsis thaliana (Mouse-ear cress)	21.2.2.2.3	Cell wall organisation.hemicellulose.xylan.modification and degradation.glucuronoxylan 4-O-methyltransferase	glucuronoxylan 4-O-methyltransferase
Scaffold_6.1752	-2.8	0.00283636	Cellulose synthase-like protein G3 (AtCslG3) (EC 2.4.1.-)	Q0WVN5	CSLG3	0	FUNCTION: Thought to be a Golgi-localized beta-glycan synthase that polymerize the backbones of noncellulosic polysaccharides (hemicelluloses) of plant cell wall.	cellulose biosynthetic process [GO:0030244]; cell wall organization [GO:0071555]; plant-type primary cell wall biogenesis [GO:0009833]	cellulose synthase (UDP-forming) activity [GO:0016760]; cellulose synthase activity [GO:0016759]	Golgi apparatus [GO:0005794]; Golgi membrane [GO:0000139]; integral component of membrane [GO:0016021]; plasma membrane [GO:0005886]; trans-Golgi network [GO:0005802]	Arabidopsis thaliana (Mouse-ear cress)	35.1	not assigned.annotated	Cellulose synthase-like protein G3 OS=Arabidopsis thaliana (sp|q0wvn5|cslg3_arath : 744.0)
Scaffold_4.1535	-2.8	0.0125962	Cytochrome P450 94C1 (EC 1.14.14.49) (12-hydroxyjasmonoyl-L-amino acid 12-hydroxylase)	Q9ZUX1	C94C1	0	FUNCTION: Involved in the oxidation of the plant hormone jasmonoyl-L-isoleucine (JA-Ile), a bioactive phytohormone of the jasmonate-mediated signaling pathway. Converts 12-hydroxy-JA-Ile (12OH-JA-Ile) to the carboxy-derivative 12COOH-JA-Ile (PubMed:17868380, PubMed:22215670, PubMed:26164240). Exerts negative feedback control on JA-Ile levels and plays a role in attenuation of jasmonate responses …	response to wounding [GO:0009611]	alkane 1-monooxygenase activity [GO:0018685]; heme binding [GO:0020037]; iron ion binding [GO:0005506]	endoplasmic reticulum membrane [GO:0005789]; integral component of membrane [GO:0016021]; intracellular membrane-bounded organelle [GO:0043231]	Arabidopsis thaliana (Mouse-ear cress)	11.7.3.3	Phytohormone action.jasmonic acid.conjugation and degradation.jasmonoyl-amino acid carboxylase	jasmonoyl-amino acid carboxylase
Scaffold_5.409	-2.9	0.0011157	Glucomannan 4-beta-mannosyltransferase 9 (EC 2.4.1.32) (Cellulose synthase-like protein A9) (AtCslA9) (Glucomannan synthase) (Mannan synthase 9) (Protein RESISTANT TO AGROBACTERIUM TRANSFORMATION 4)	Q9LZR3	CSLA9	0	FUNCTION: Possesses glucomannan synthase and mannan synthase activities in vitro. Mannan synthase consists of a 4-beta-mannosyltransferase activity on mannan using GDP-mannose. The beta-1,4-mannan product is the backbone for galactomannan synthesis by galactomannan galactosyltransferase. Galactomannan is a noncellulosic polysaccharides of plant cell wall (PubMed:15647349, PubMed:17307900). Requir…	cell wall organization [GO:0071555]; DNA mediated transformation [GO:0009294]; response to bacterium [GO:0009617]	glucomannan 4-beta-mannosyltransferase activity [GO:0047259]; mannan synthase activity [GO:0051753]; transferase activity, transferring glycosyl groups [GO:0016757]	Golgi apparatus [GO:0005794]; Golgi membrane [GO:0000139]; integral component of membrane [GO:0016021]	Arabidopsis thaliana (Mouse-ear cress)	21.2.3.1.1.1	Cell wall organisation.hemicellulose.heteromannan.biosynthesis.mannan synthase activities.mannan synthase (CSLA)	mannan synthase (CSLA)
Scaffold_5.1558	-2.9	0.000102137	Flavonoid 3'-monooxygenase (EC 1.14.14.82) (Cytochrome P450 75B1) (Flavonoid 3'-hydroxylase) (AtF3'H) (Protein TRANSPARENT TESTA 7)	Q9SD85	F3PH	0	FUNCTION: Catalyzes the 3'-hydroxylation of the flavonoid B-ring to the 3',4'-hydroxylated state. Convert naringenin to eriodictyol and dihydrokaempferol to dihydroquercetin.	flavonoid biosynthetic process [GO:0009813]; response to auxin [GO:0009733]	flavonoid 3'-monooxygenase activity [GO:0016711]; heme binding [GO:0020037]; iron ion binding [GO:0005506]; oxidoreductase activity, acting on paired donors, with incorporation or reduction of molecular oxygen, NAD(P)H as one donor, and incorporation of one atom of oxygen [GO:0016709]	endoplasmic reticulum membrane [GO:0005789]; integral component of membrane [GO:0016021]; membrane [GO:0016020]	Arabidopsis thaliana (Mouse-ear cress)	9.2.2.4.1	Secondary metabolism.phenolics.flavonoid biosynthesis.dihydroflavonols.flavonoid 3-hydroxylase	flavonoid 3-hydroxylase
Scaffold_3.2709	-3	0.000607308	Pathogenesis-related protein PR-1	Q40374	PR1	2.31e-52	FUNCTION: Probably involved in the defense reaction of plants against pathogens.	defense response [GO:0006952]; response to biotic stimulus [GO:0009607]	0	extracellular region [GO:0005576]	Medicago truncatula (Barrel medic) (Medicago tribuloides)	35.1	not assigned.annotated	Pathogenesis-related protein PR-1 OS=Medicago truncatula (sp|q40374|pr1_medtr : 162.0)
Scaffold_5.3050	-3	0.0193818	Protein IRX15-LIKE	Q9FH92	IX15L	5.92e-155	FUNCTION: Required for xylan biosynthesis, but not directly involved in catalyzing the addition of sugars to the growing polymer. {ECO:0000269|PubMed:21251108, ECO:0000269|PubMed:21288268}.	plant-type secondary cell wall biogenesis [GO:0009834]; xylan biosynthetic process [GO:0045492]; xylan metabolic process [GO:0045491]	0	Golgi apparatus [GO:0005794]; Golgi membrane [GO:0000139]; integral component of membrane [GO:0016021]	Arabidopsis thaliana (Mouse-ear cress)	35.1	not assigned.annotated	Protein IRX15-LIKE OS=Arabidopsis thaliana (sp|q9fh92|ix15l_arath : 410.0)
Scaffold_4.1403	-3	0.00698519	Uncharacterized protein	A0A162A9W1	A0A162A9W1	4.37e-84	0	0	0	0	Daucus carota subsp. sativus (Carrot)	35.2	not assigned.not annotated	no hits & (original description: none)
Scaffold_4.872	-3	0.000303289	Gibberellin 2-beta-dioxygenase 1 (EC 1.14.11.13) (GA 2-oxidase 1) (Gibberellin 2-beta-hydroxylase 1) (Gibberellin 2-oxidase 1) (Protein SLENDER)	Q9SQ80	G2OX1	2.62e-158	FUNCTION: Catalyzes the 2-beta-hydroxylation of several biologically active gibberellins, leading to the homeostatic regulation of their endogenous level. Catabolism of gibberellins (GAs) plays a central role in plant development. Converts GA9/GA20 to GA51/GA29 and GA4/GA1 to GA34/GA8. {ECO:0000269|PubMed:10417727, ECO:0000269|PubMed:10557225}.	gibberellin biosynthetic process [GO:0009686]	C-19 gibberellin 2-beta-dioxygenase activity [GO:0052634]; metal ion binding [GO:0046872]	0	Pisum sativum (Garden pea)	11.6.3.4	Phytohormone action.gibberellin.modification and degradation.gibberellin 2-oxidase	gibberellin 2-oxidase
Scaffold_8.2870	-3	0.000392502	Chalcone synthase (EC 2.3.1.74) (Naringenin-chalcone synthase)	P16107	CHSY	0	FUNCTION: The primary product of this enzyme is 4,2',4',6'-tetrahydroxychalcone (also termed naringenin-chalcone or chalcone) which can under specific conditions spontaneously isomerize into naringenin.	flavonoid biosynthetic process [GO:0009813]	naringenin-chalcone synthase activity [GO:0016210]	0	Petroselinum crispum (Parsley) (Petroselinum hortense)	9.2.2.1.1.1	Secondary metabolism.phenolics.flavonoid biosynthesis.chalcones.chalcone synthase activity.chalcone synthase (CHS)	chalcone synthase
Scaffold_5.1482	-3.1	1.59e-05	7-deoxyloganetic acid glucosyltransferase (EC 2.4.1.323) (UDP-glucose glucosyltransferase 8) (CrUGT8) (UDP-glycosyltransferase 709C2)	U3U992	UGT8	0	FUNCTION: Iridoid glucosyltransferase acting exclusively on 7-deoxyloganetic acid. No activity with 7-deoxyloganetin. Catalyzes the fourth to last step in secologanin biosynthesis. {ECO:0000269|PubMed:24104568}.	(-)-secologanin biosynthetic process [GO:1900994]	7-deoxyloganetic acid glucosyltransferase activity [GO:0102970]; UDP-glucosyltransferase activity [GO:0035251]	0	Catharanthus roseus (Madagascar periwinkle) (Vinca rosea)	50.2.4	Enzyme classification.EC_2 transferases.EC_2.4 glycosyltransferase	7-deoxyloganetic acid glucosyltransferase OS=Catharanthus roseus (sp|u3u992|ugt8_catro : 562.0) & Enzyme classification.EC_2 transferases.EC_2.4 glycosyltransferase(50.2.4 : 231.1)
Scaffold_2.1601	-3.1	0.0156127	Uncharacterized protein (Fragment)	A0A068VNC9	A0A068VNC9	8.91e-71	0	intracellular signal transduction [GO:0035556]	0	0	Coffea canephora (Robusta coffee)	35.2	not assigned.not annotated	no hits & (original description: none)
Scaffold_8.2283	-3.1	0.0122709	RAB6-interacting golgin	A0A166AQ49	A0A166AQ49	3.42e-84	0	0	0	0	Daucus carota subsp. sativus (Carrot)	35.2	not assigned.not annotated	no hits & (original description: none)
Scaffold_8.1349	-3.2	0.0419464	Protein ACCELERATED CELL DEATH 6	Q8LPS2	ACD6	2.3e-26	FUNCTION: Dose-dependent activator of the defense response against virulent pathogens, including bacteria, fungi and oomycetes, that acts in a positive feedback loop with the defense signal salicylic acid (SA) (PubMed:14507999, PubMed:20520716, PubMed:10488236, PubMed:16297071, PubMed:19144005). Regulates the salicylic acid (SA) signaling pathway leading to cell death and modulating cell fate (e.…	cell death [GO:0008219]; cellular response to salicylic acid stimulus [GO:0071446]; defense response to bacterium, incompatible interaction [GO:0009816]; positive regulation of defense response to bacterium [GO:1900426]; positive regulation of defense response to oomycetes [GO:1902290]; protein ubiquitination [GO:0016567]; regulation of defense response to fungus [GO:1900150]; regulation of salic…	0	integral component of endoplasmic reticulum membrane [GO:0030176]; integral component of plasma membrane [GO:0005887]; membrane [GO:0016020]	Arabidopsis thaliana (Mouse-ear cress)	35.1	not assigned.annotated	Protein ACCELERATED CELL DEATH 6 OS=Arabidopsis thaliana (sp|q8lps2|acd6_arath : 105.0)
Scaffold_4.1993	-3.2	6.24e-07	Aspartic proteinase NANA, chloroplast (EC 3.4.23.-)	Q9LTW4	NANA	1.71e-140	FUNCTION: Aspartic proteinase that can use azocasein as substrate and regulates endogenous sugar levels (e.g. sucrose, glucose and fructose) by modulating starch accumulation and remobilization (PubMed:22987884). Influences general morphology and development (PubMed:22987884). {ECO:0000269|PubMed:22987884}.	carbohydrate metabolic process [GO:0005975]; chloroplast-nucleus signaling pathway [GO:0010019]; circadian rhythm [GO:0007623]; protein catabolic process [GO:0030163]; proteolysis [GO:0006508]; response to sucrose [GO:0009744]	aspartic-type endopeptidase activity [GO:0004190]	chloroplast [GO:0009507]; extracellular region [GO:0005576]	Arabidopsis thaliana (Mouse-ear cress)	19.4.3.1	Protein homeostasis.proteolysis.aspartic-type peptidase activities.A1-class protease (Pepsin)	pepsin-type protease
Scaffold_1.4718	-3.2	3.31e-15	Probable glutathione S-transferase (EC 2.5.1.18) (Auxin-induced protein PGNT1/PCNT110)	Q03662	GSTX1	2.09e-86	0	auxin-activated signaling pathway [GO:0009734]; glutathione metabolic process [GO:0006749]	glutathione transferase activity [GO:0004364]	cytoplasm [GO:0005737]	Nicotiana tabacum (Common tobacco)	18.8.1.4	Protein modification.S-glutathionylation.glutathione S-transferase activities.class tau glutathione S-transferase	class tau glutathione S-transferase
Scaffold_3.1814	-3.2	0.000386308	Zinc transporter 1 (ZRT/IRT-like protein 1)	O81123	ZIP1	1.15e-132	FUNCTION: Mediates zinc uptake from the rhizosphere. May also transport copper and cadmium ions. {ECO:0000269|PubMed:9618566}.	zinc ion transmembrane transport [GO:0071577]	zinc ion transmembrane transporter activity [GO:0005385]	integral component of membrane [GO:0016021]; membrane [GO:0016020]; plasma membrane [GO:0005886]	Arabidopsis thaliana (Mouse-ear cress)	24.2.11.1	Solute transport.carrier-mediated transport.ZIP family.metal cation transporter (ZIP)	metal cation transporter (ZIP)
Scaffold_9.2241	-3.3	0.02725	Salutaridine reductase (EC 1.1.1.248)	Q071N0	SALR	4.18e-102	FUNCTION: Involved in biosynthesis of morphinan-type benzylisoquinoline alkaloids. Catalyzes specifically the stereospecific conversion of salutaridine to salutaridinol. {ECO:0000269|PubMed:16968522, ECO:0000269|PubMed:19648114}.	morphine biosynthetic process [GO:0097295]	NADP binding [GO:0050661]; salutaridine reductase (NADPH) activity [GO:0047037]	0	Papaver somniferum (Opium poppy)	50.1.1	Enzyme classification.EC_1 oxidoreductases.EC_1.1 oxidoreductase acting on CH-OH group of donor	Enzyme classification.EC_1 oxidoreductases.EC_1.1 oxidoreductase acting on CH-OH group of donor(50.1.1 : 373.7) & Salutaridine reductase OS=Papaver somniferum (sp|q071n0|salr_papso : 298.0)
Scaffold_6.2166	-3.3	0.0205149	Flavin-containing monooxygenase FMO GS-OX-like 9 (EC 1.8.-.-) (Flavin-monooxygenase glucosinolate S-oxygenase-like 9)	Q9FF12	GSXL9	0	FUNCTION: Catalyzes the conversion of methylthioalkyl glucosinolates of any chain length into methylsulfinylalkyl glucosinolates. {ECO:0000250}.	0	flavin adenine dinucleotide binding [GO:0050660]; N,N-dimethylaniline monooxygenase activity [GO:0004499]; NADP binding [GO:0050661]	0	Arabidopsis thaliana (Mouse-ear cress)	35.1	not assigned.annotated	Flavin-containing monooxygenase FMO GS-OX-like 9 OS=Arabidopsis thaliana (sp|q9ff12|gsxl9_arath : 613.0)
Scaffold_8.2068	-3.4	0.0456077	Dirigent protein 25 (AtDIR25)	Q9LQQ0	DIR25	3.18e-94	FUNCTION: Dirigent proteins impart stereoselectivity on the phenoxy radical-coupling reaction, yielding optically active lignans from two molecules of coniferyl alcohol in the biosynthesis of lignans, flavonolignans, and alkaloids and thus plays a central role in plant secondary metabolism. {ECO:0000250}.	0	0	apoplast [GO:0048046]	Arabidopsis thaliana (Mouse-ear cress)	21.9.3.2	Cell wall organisation.cutin and suberin.biosynthesis regulation.stereoselective coupling control protein (ESB1)	ESB1 cutin and suberin biosynthesis stereoselective coupling control protein
Scaffold_4.304	-3.4	0.00326831	Cytochrome P450 83B1 (EC 1.14.14.45) (Protein ALTERED TRYPTOPHAN REGULATION 4) (Protein RED ELONGATED 1) (Protein SUPERROOT 2)	O65782	C83B1	3.54e-161	FUNCTION: Involved in the metabolism of aromatic oximes. Catalyzes the oxime metabolizing step in indole glucosinolate biosynthesis by converting indole-3-acetaldoxime into indole-3-S-alkyl-thiohydroximate. Probably required for glucosinolate activation in response to pathogens. Functions in auxin homeostasis because indole-3-acetaldoxime also serves as a precursor for auxin biosynthesis. Specifi…	adventitious root development [GO:0048830]; defense response by callose deposition in cell wall [GO:0052544]; defense response to bacterium [GO:0042742]; indoleacetic acid biosynthetic process [GO:0009684]; indole glucosinolate biosynthetic process [GO:0009759]; induced systemic resistance [GO:0009682]; regulation of growth [GO:0040008]; response to insect [GO:0009625]; response to red light [GO:…	heme binding [GO:0020037]; iron ion binding [GO:0005506]; oxidoreductase activity, acting on paired donors, with incorporation or reduction of molecular oxygen, NAD(P)H as one donor, and incorporation of one atom of oxygen [GO:0016709]	endoplasmic reticulum [GO:0005783]; integral component of membrane [GO:0016021]; membrane [GO:0016020]; mitochondrion [GO:0005739]; plasma membrane [GO:0005886]	Arabidopsis thaliana (Mouse-ear cress)	50.1.13	Enzyme classification.EC_1 oxidoreductases.EC_1.14 oxidoreductase acting on paired donor with incorporation or reduction of molecular oxygen	Cytochrome P450 83B1 OS=Arabidopsis thaliana (sp|o65782|c83b1_arath : 431.0) & Enzyme classification.EC_1 oxidoreductases.EC_1.14 oxidoreductase acting on paired donor with incorporation or reduction of molecular oxygen(50.1.13 : 388.1)
Scaffold_8.2639	-3.4	0.00283636	Protein FANTASTIC FOUR 1	Q9SY06	FAF1	9.4e-19	FUNCTION: Able to repress WUS when constitutively overexpressed, but have no effect on CLV3. {ECO:0000269|PubMed:21176196}.	0	0	0	Arabidopsis thaliana (Mouse-ear cress)	35.2	not assigned.not annotated	no hits & (original description: none)
Scaffold_9.45	-3.5	0.0296063	Expansin-A1 (AtEXPA1) (Alpha-expansin-1) (At-EXP1) (AtEx1) (Ath-ExpAlpha-1.2)	Q9C554	EXPA1	1.49e-134	FUNCTION: Causes loosening and extension of plant cell walls by disrupting non-covalent bonding between cellulose microfibrils and matrix glucans. No enzymatic activity has been found (By similarity). {ECO:0000250}.	plant-type cell wall organization [GO:0009664]	0	cell wall [GO:0005618]; extracellular region [GO:0005576]; membrane [GO:0016020]	Arabidopsis thaliana (Mouse-ear cress)	21.4.2.1	Cell wall organisation.cell wall proteins.expansin activities.alpha-class expansin	alpha-class expansin
Scaffold_3.1731	-3.5	0.0263071	Protein NUCLEAR FUSION DEFECTIVE 4	F4I9E1	NFD4	3.81e-81	FUNCTION: Required for karyogamy during female gametophyte development, when the two polar nuclei fuse to form the diploid central cell nucleus (PubMed:16698901). {ECO:0000269|PubMed:16698901}.	karyogamy [GO:0000741]; polar nucleus fusion [GO:0010197]; response to salt stress [GO:0009651]	0	integral component of membrane [GO:0016021]; membrane [GO:0016020]; mitochondrion [GO:0005739]	Arabidopsis thaliana (Mouse-ear cress)	24.2.2.16	Solute transport.carrier-mediated transport.MFS superfamily.anion transporter (Fabaceae-N70)	anion transporter (Fabaceae-N70)
Scaffold_6.1694	-3.6	0.000788005	DeSI-like protein At4g17486 (EC 3.4.-.-)	Q93VG8	PPDEX	1.2e-79	0	protein deubiquitination [GO:0016579]; protein modification by small protein removal [GO:0070646]	peptidase activity [GO:0008233]; ubiquitinyl hydrolase activity [GO:0101005]	0	Arabidopsis thaliana (Mouse-ear cress)	19.4.1.7	Protein homeostasis.proteolysis.cysteine-type peptidase activities.C97-class peptidase (PPPDE)	peptidase (PPPDE)
Scaffold_3.2710	-3.7	2.59e-05	Pathogenesis-related protein PR-1	Q40374	PR1	1.17e-71	FUNCTION: Probably involved in the defense reaction of plants against pathogens.	defense response [GO:0006952]; response to biotic stimulus [GO:0009607]	0	extracellular region [GO:0005576]	Medicago truncatula (Barrel medic) (Medicago tribuloides)	35.1	not assigned.annotated	Pathogenesis-related protein PR-1 OS=Medicago truncatula (sp|q40374|pr1_medtr : 203.0)
Scaffold_6.1833	-3.7	0.000152669	Probable aspartic proteinase GIP2 (EC 3.4.23.-) (Glucanase inhibitor protein 2) (NbGIP2)	P0DO21	GIP2	6.56e-122	FUNCTION: Involved in plant defense against Phytophtora parasitica (PubMed:28082413). Contributes positively to Nicotiana resistance against P.parasitica (PubMed:28082413). Binds the P.parasitica xyloglucanase XEG1 and inhibits its cell wall degrading enzyme activity and its contribution as P.parasitica virulence factor (PubMed:28082413). XEG1 acts as an important virulence factor during P.parasi…	defense response [GO:0006952]	aspartic-type endopeptidase activity [GO:0004190]	apoplast [GO:0048046]	Nicotiana benthamiana	19.4.3.1	Protein homeostasis.proteolysis.aspartic-type peptidase activities.A1-class protease (Pepsin)	pepsin-type protease
Scaffold_1.4212	-3.7	2.05e-06	Glutathione S-transferase F11 (AtGSTF11) (EC 2.5.1.18) (AtGSTF6) (GST class-phi) (GST class-phi member 11)	Q96324	GSTFB	2.63e-87	FUNCTION: May be involved in the conjugation of reduced glutathione to a wide number of exogenous and endogenous hydrophobic electrophiles and have a detoxification role against certain herbicides. {ECO:0000250}.	glutathione metabolic process [GO:0006749]; response to oxidative stress [GO:0006979]; toxin catabolic process [GO:0009407]	glutathione binding [GO:0043295]; glutathione transferase activity [GO:0004364]	cytoplasm [GO:0005737]; cytosol [GO:0005829]	Arabidopsis thaliana (Mouse-ear cress)	18.8.1.5	Protein modification.S-glutathionylation.glutathione S-transferase activities.class phi glutathione S-transferase	class phi glutathione S-transferase
Scaffold_1.3933	-3.8	0.00231862	Leucoanthocyanidin dioxygenase (LDOX) (Leucocyanidin oxygenase) (EC 1.14.20.4) (Leucoanthocyanidin hydroxylase)	P51092	LDOX	0	FUNCTION: Oxidation of leucoanthocyanidins into anthocyanidins.	anthocyanin-containing compound biosynthetic process [GO:0009718]	L-ascorbic acid binding [GO:0031418]; leucocyanidin oxygenase activity [GO:0050589]; metal ion binding [GO:0046872]	0	Petunia hybrida (Petunia)	9.2.2.9.2	Secondary metabolism.phenolics.flavonoid biosynthesis.anthocyanidins.anthocyanidin synthase	anthocyanidin synthase
Scaffold_5.3244	-3.9	3.41e-06	Vicilin-like seed storage protein At4g36700 (Globulin At4g36700)	F4JQG6	VCL43	6.51e-111	FUNCTION: Seed storage protein. {ECO:0000305}.	0	nutrient reservoir activity [GO:0045735]	0	Arabidopsis thaliana (Mouse-ear cress)	35.1	not assigned.annotated	Vicilin-like seed storage protein At2g18540 OS=Arabidopsis thaliana (sp|f4iqk5|vcl21_arath : 286.0)
Scaffold_8.1678	-3.9	0.00723695	Transcription factor bHLH93 (Basic helix-loop-helix protein 93) (AtbHLH93) (bHLH 93) (Transcription factor EN 47) (bHLH transcription factor bHLH093)	Q9LSL1	BH093	1.74e-07	FUNCTION: Transcription factor. May be involved in the differentiation of stomatal guard cells. {ECO:0000269|PubMed:17088607}.	gibberellin catabolic process [GO:0045487]; multicellular organism development [GO:0007275]; regulation of gibberellin biosynthetic process [GO:0010371]	DNA binding [GO:0003677]; DNA-binding transcription factor activity [GO:0003700]; protein dimerization activity [GO:0046983]	nucleus [GO:0005634]	Arabidopsis thaliana (Mouse-ear cress)	35.2	not assigned.not annotated	no hits & (original description: none)
Scaffold_5.3285	-3.9	0.021079	Dihydroflavonol 4-reductase (DFR) (EC 1.1.1.219) (Dihydrokaempferol 4-reductase) (Flavanone 4-reductase) (FNR) (EC 1.1.1.234)	P51105	DFRA	0	FUNCTION: Bifunctional enzyme involved in flavonoid metabolism. {ECO:0000250|UniProtKB:Q9XES5}.	anthocyanin-containing compound biosynthetic process [GO:0009718]	dihydrokaempferol 4-reductase activity [GO:0045552]; flavanone 4-reductase activity [GO:0047890]	0	Gerbera hybrida (Daisy)	9.2.2.9.1	Secondary metabolism.phenolics.flavonoid biosynthesis.anthocyanidins.dihydroflavonol 4-reductase	dihydroflavonol 4-reductase
Scaffold_1.1844	-4	0.00584361	High mobility group B protein 7 (Nucleosome/chromatin assembly factor group D 07) (Nucleosome/chromatin assembly factor group D 7) (Protein NUCLEAR FUSION DEFECTIVE 7)	Q8LDF9	HMGB7	6.29e-51	FUNCTION: Binds preferentially double-stranded supercoiled DNA (PubMed:14756567). Required for karyogamy during female gametophyte development, when the two polar nuclei fuse to form the diploid central cell nucleus (PubMed:16698901). {ECO:0000269|PubMed:14756567, ECO:0000269|PubMed:16698901}.	karyogamy [GO:0000741]; polar nucleus fusion [GO:0010197]	DNA binding [GO:0003677]; DNA-binding transcription factor activity [GO:0003700]	nucleus [GO:0005634]	Arabidopsis thaliana (Mouse-ear cress)	35.1	not assigned.annotated	High mobility group B protein 7 OS=Arabidopsis thaliana (sp|q8ldf9|hmgb7_arath : 117.0)
Scaffold_1.5160	-4	0.0154478	GDSL esterase/lipase At1g29670 (EC 3.1.1.-) (Extracellular lipase At1g29670)	Q9C7N4	GDL15	9.36e-110	0	lipid catabolic process [GO:0016042]	hydrolase activity, acting on ester bonds [GO:0016788]	apoplast [GO:0048046]; cell wall [GO:0005618]; chloroplast thylakoid [GO:0009534]; nucleus [GO:0005634]	Arabidopsis thaliana (Mouse-ear cress)	35.1	not assigned.annotated	GDSL esterase/lipase At1g29670 OS=Arabidopsis thaliana (sp|q9c7n4|gdl15_arath : 236.0)
Scaffold_1.4858	-4.1	0.00602606	Tryptophan synthase beta chain 2, chloroplastic (EC 4.2.1.20)	P25269	TRBP2	5.35e-179	FUNCTION: The beta subunit is responsible for the synthesis of L-tryptophan from indole and L-serine.	tryptophan biosynthetic process [GO:0000162]	tryptophan synthase activity [GO:0004834]	chloroplast envelope [GO:0009941]; chloroplast stroma [GO:0009570]; cytoplasm [GO:0005737]	Arabidopsis thaliana (Mouse-ear cress)	50.4.2	Enzyme classification.EC_4 lyases.EC_4.2 carbon-oxygen lyase	Enzyme classification.EC_4 lyases.EC_4.2 carbon-oxygen lyase(50.4.2 : 513.9) & Tryptophan synthase beta chain 2, chloroplastic OS=Camptotheca acuminata (sp|o50046|trpb_camac : 496.0)
Scaffold_6.2271	-4.1	0.000413317	Sugar transporter ERD6-like 6	Q9FRL3	ERDL6	0	FUNCTION: Sugar transporter. {ECO:0000305}.	glucose homeostasis [GO:0042593]; glucose import [GO:0046323]; positive regulation of seed germination [GO:0010030]	carbohydrate:proton symporter activity [GO:0005351]	Golgi apparatus [GO:0005794]; integral component of plasma membrane [GO:0005887]; mitochondrion [GO:0005739]; plant-type vacuole membrane [GO:0009705]; vacuolar membrane [GO:0005774]	Arabidopsis thaliana (Mouse-ear cress)	24.2.2.1.5	Solute transport.carrier-mediated transport.MFS superfamily.SP family.monosaccharide transporter (ERD6)	monosaccharide transporter (ERD6)
Scaffold_7.2973	-4.2	5.24e-05	Cytochrome P450 CYP72A219 (EC 1.14.-.-) (Cytochrome P450 CYP72A129)	H2DH21	C7A29	5.83e-171	FUNCTION: Probable heme-thiolate monooxygenase. {ECO:0000250}.	0	heme binding [GO:0020037]; iron ion binding [GO:0005506]; monooxygenase activity [GO:0004497]; oxidoreductase activity, acting on paired donors, with incorporation or reduction of molecular oxygen [GO:0016705]	integral component of membrane [GO:0016021]	Panax ginseng (Korean ginseng)	50.1.13	Enzyme classification.EC_1 oxidoreductases.EC_1.14 oxidoreductase acting on paired donor with incorporation or reduction of molecular oxygen	Cytochrome P450 CYP72A219 OS=Panax ginseng (sp|h2dh21|c7a29_pangi : 483.0) & Enzyme classification.EC_1 oxidoreductases.EC_1.14 oxidoreductase acting on paired donor with incorporation or reduction of molecular oxygen(50.1.13 : 140.6)
Scaffold_6.1685	-4.4	3.74e-05	Ethylene-responsive transcription factor ERF034 (STRING Database = ERF038)	Q8LBQ7	ERF34	7.84e-46	FUNCTION: Probably acts as a transcriptional activator. Binds to the GCC-box pathogenesis-related promoter element. May be involved in the regulation of gene expression by stress factors and by components of stress signal transduction pathways (By similarity). {ECO:0000250}.	ethylene-activated signaling pathway [GO:0009873]	DNA binding [GO:0003677]; DNA-binding transcription factor activity [GO:0003700]	nucleus [GO:0005634]	Arabidopsis thaliana (Mouse-ear cress)	15.5.7.2	RNA biosynthesis.transcriptional regulation.AP2/ERF transcription factor superfamily.transcription factor (DREB)	transcription factor (DREB)
Scaffold_9.951	-4.4	0.000110021	Protein NUCLEAR FUSION DEFECTIVE 4	F4I9E1	NFD4	0	FUNCTION: Required for karyogamy during female gametophyte development, when the two polar nuclei fuse to form the diploid central cell nucleus (PubMed:16698901). {ECO:0000269|PubMed:16698901}.	karyogamy [GO:0000741]; polar nucleus fusion [GO:0010197]; response to salt stress [GO:0009651]	0	integral component of membrane [GO:0016021]; membrane [GO:0016020]; mitochondrion [GO:0005739]	Arabidopsis thaliana (Mouse-ear cress)	24.2.2.16	Solute transport.carrier-mediated transport.MFS superfamily.anion transporter (Fabaceae-N70)	anion transporter (Fabaceae-N70)
Scaffold_5.3450	-4.4	1.86e-06	Protein NRT1/ PTR FAMILY 2.11 (AtNPF2.11) (Nitrate transporter 1.10) (Protein GLUCOSINOLATE TRANSPORTER-2)	Q9LV10	PTR53	0	FUNCTION: High-affinity, proton-dependent glucosinolate-specific transporter. Involved in apoplasmic phloem-loading of glucosinolates and in bidirectional long-distance transport of aliphatic but not indole glucosinolates. May be involved in removal of glucosinolates from the xylem in roots. {ECO:0000269|PubMed:22864417, ECO:0000269|PubMed:23995084}.	glucosinolate transport [GO:1901349]; phloem glucosinolate loading [GO:0090449]; response to karrikin [GO:0080167]	glucosinolate:proton symporter activity [GO:0090448]	integral component of membrane [GO:0016021]; plasma membrane [GO:0005886]; plasmodesma [GO:0009506]	Arabidopsis thaliana (Mouse-ear cress)	24.2.2.9	Solute transport.carrier-mediated transport.MFS superfamily.anion transporter (NRT1/PTR)	anion transporter (NRT1/PTR)
Scaffold_6.2247	-4.6	0.00379132	Salicylate carboxymethyltransferase (EC 2.1.1.274) (S-adenosyl-L-methionine:salicylate acid carboxylmethyltransferase) (CbSAMT) (Salicylate O-methyltransferase)	Q9SPV4	SAMT	8.88e-145	FUNCTION: Catalyzes the methylation of the free carboxyl end of the plant hormone salicylic acid (SA). Converts SA to SA methyl ester (MSA). The volatile compound MSA is hypothesized to act as an airborne signal that triggers defense responses in uninfected plants. MSA is an important chemoattractant for moth pollinated flowering plants.	methylation [GO:0032259]	metal ion binding [GO:0046872]; methyltransferase activity [GO:0008168]	0	Clarkia breweri (Fairy fans) (Eucharidium breweri)	50.2.1	Enzyme classification.EC_2 transferases.EC_2.1 transferase transferring one-carbon group	Salicylate carboxymethyltransferase OS=Clarkia breweri (sp|q9spv4|samt_clabr : 410.0) & Enzyme classification.EC_2 transferases.EC_2.1 transferase transferring one-carbon group(50.2.1 : 186.5)
Scaffold_5.3381	-4.8	2.45e-09	E3 ubiquitin-protein ligase PRT1 (EC 2.3.2.27) (Proteolysis 1 protein) (RING-type E3 ubiquitin transferase PRT1)	Q8LBL5	PRT1	1.01e-06	FUNCTION: E3 ubiquitin-protein ligase that mediates ubiquitination and subsequent proteasomal degradation of target proteins. Functions in the N-end rule pathway of protein degradation, where it specifically recognizes and ubiquitinates proteins with a N-terminal bulky aromatic amino acid (Phe). Does not act on aliphatic hydrophobic and basic N-terminal residues (Arg or Leu) containing proteins. …	defense response to fungus [GO:0050832]; proteasome-mediated ubiquitin-dependent protein catabolic process [GO:0043161]; ubiquitin-dependent protein catabolic process via the N-end rule pathway [GO:0071596]	ubiquitin protein ligase activity [GO:0061630]; zinc ion binding [GO:0008270]	cytoplasm [GO:0005737]	Arabidopsis thaliana (Mouse-ear cress)	19.4.2.4	Protein homeostasis.proteolysis.serine-type peptidase activities.S16-class protease (LON)	protease (LON)
Scaffold_4.2896	-4.8	9.47e-17	Flavonol 3-O-glucosyltransferase F3GT2 (EC 2.4.1.91) (Flavonoid 3-O-glycosyltransferase 2)	A0A2R6P624	F3GT2	2.54e-149	FUNCTION: Catalyzes the glucosylation of quercetin (PubMed:21175894). Preferentially uses UDP-glucose as sugar donor, but is also able to use UDP-gal and UDP-xyl (PubMed:21175894). Is probably not required for the accumulation of anthocyanin in red-fleshed kiwifruit varieties (PubMed:21175894). {ECO:0000269|PubMed:21175894}.	anthocyanin-containing compound biosynthetic process [GO:0009718]	cyanidin 3-O-galactosyltransferase activity [GO:0102454]; daphnetin 3-O-glucosyltransferase activity [GO:0102360]; flavonol 3-O-glucosyltransferase activity [GO:0047893]; myricetin 3-O-glucosyltransferase activity [GO:0102425]	0	Actinidia chinensis var. chinensis (Chinese soft-hair kiwi)	9.2.2.6.2	Secondary metabolism.phenolics.flavonoid biosynthesis.flavonol glycosides.flavonol-3-O-rhamnosyltransferase	flavonol-3-O-rhamnosyltransferase
Scaffold_1.4893	-4.8	0.00018956	(3S,6E)-nerolidol synthase 1, chloroplastic (FvNES1) (EC 4.2.3.48)	P0CV96	NES1	0	FUNCTION: Involved in monoterpene (C10) and sesquiterpene (C15) biosynthesis. Converts geranyl diphosphate (GPP) into S-linalool and farnesyl diphosphate (FPP) into (3S)-E-nerolidol (By similarity). Probably not expressed in wild strawberry species. {ECO:0000250}.	terpenoid biosynthetic process [GO:0016114]	magnesium ion binding [GO:0000287]; terpene synthase activity [GO:0010333]	chloroplast [GO:0009507]	Fragaria vesca (Woodland strawberry) (Potentilla vesca)	9.1.4.2	Secondary metabolism.terpenoids.terpene biosynthesis.mono-/sesquiterpene-/diterpene synthase	mono-/sesquiterpene-/diterpene synthase
Scaffold_6.1438	-5	2.04e-05	Very-long-chain aldehyde decarbonylase CER1 (EC 4.1.99.5) (Protein ECERIFERUM 1)	F4HVY0	CER1	0	FUNCTION: Aldehyde decarbonylase involved in the conversion of aldehydes to alkanes. Core component of a very-long-chain alkane synthesis complex. Involved in epicuticular wax biosynthesis and pollen fertility. {ECO:0000269|PubMed:21386033, ECO:0000269|PubMed:22773744, ECO:0000269|PubMed:8718622}.	alkane biosynthetic process [GO:0043447]; defense response to bacterium [GO:0042742]; defense response to fungus [GO:0050832]; lipid biosynthetic process [GO:0008610]; response to water deprivation [GO:0009414]; wax biosynthetic process [GO:0010025]	aldehyde oxygenase (deformylating) activity [GO:1990465]; iron ion binding [GO:0005506]; octadecanal decarbonylase activity [GO:0009924]; oxidoreductase activity [GO:0016491]	endoplasmic reticulum membrane [GO:0005789]; integral component of membrane [GO:0016021]; membrane [GO:0016020]	Arabidopsis thaliana (Mouse-ear cress)	21.9.1.7.1.1	Cell wall organisation.cutin and suberin.cuticular lipid formation.alkane-forming pathway.CER1-CER3 alkane-forming complex.aldehyde decarbonylase component CER1	aldehyde decarbonylase component CER1 of CER1-CER3 alkane-forming complex
Scaffold_4.1493	-5	2.18e-06	Probable xyloglucan endotransglucosylase/hydrolase protein 32 (At-XTH32) (XTH-32) (EC 2.4.1.207)	Q9SJL9	XTH32	5.07e-180	FUNCTION: Catalyzes xyloglucan endohydrolysis (XEH) and/or endotransglycosylation (XET). Cleaves and religates xyloglucan polymers, an essential constituent of the primary cell wall, and thereby participates in cell wall construction of growing tissues (By similarity). {ECO:0000250}.	cell wall biogenesis [GO:0042546]; cell wall macromolecule catabolic process [GO:0016998]; cell wall organization [GO:0071555]; xyloglucan metabolic process [GO:0010411]	hydrolase activity, hydrolyzing O-glycosyl compounds [GO:0004553]; xyloglucan:xyloglucosyl transferase activity [GO:0016762]	apoplast [GO:0048046]; cell wall [GO:0005618]	Arabidopsis thaliana (Mouse-ear cress)	21.2.1.2.6	Cell wall organisation.hemicellulose.xyloglucan.modification and degradation.xyloglucan endotransglucosylase/hydrolase	xyloglucan endotransglucosylase/hydrolase
Scaffold_2.416	-5	0.0472608	Histone-lysine N-methyltransferase TRX1 (OsTrx1) (EC 2.1.1.-) (Protein SET DOMAIN GROUP 723) (SET family protein 33) (OsSET33)	Q6K431	TRX1	0.000226	FUNCTION: Possesses histone H3 methyltransferase activity in vitro (PubMed:24420930). Methylates 'Lys-4' of histone H3. H3 'Lys-4' methylation represents a specific tag for epigenetic transcriptional activation. Functions as a receptor for the lipid messenger phosphatidylinositol 5-phosphate (PI5P), which regulates negatively its transcriptional activation activity (By similarity). Involved in th…	flower development [GO:0009908]; intracellular signal transduction [GO:0035556]; positive regulation of long-day photoperiodism, flowering [GO:0048578]	histone methyltransferase activity [GO:0042054]; metal ion binding [GO:0046872]	nucleus [GO:0005634]	Oryza sativa subsp. japonica (Rice)	35.2	not assigned.not annotated	no hits & (original description: none)
Scaffold_9.2369	-5.3	8.12e-07	Dimethylnonatriene synthase (EC 1.14.14.59) (Cytochrome P450 82G1) (Protein OVIPOSITION RATE 9) (Trimethyltridecatetraene synthase) (EC 1.14.14.58)	Q9LSF8	C82G1	2.67e-176	FUNCTION: Involved in the biosynthesis of homoterpenes, attractants of herbivores parasitoids and predators (e.g. predatory mites and parasitoid wasps) (PubMed:21334702). Catalyzes the conversion of the C20 (E,E)-geranyllinalool to C16-homoterpene 4,8,12-trimethyltrideca-1,3,7,11-tetraene (TMTT) of the C15 (E)-nerolidol to C11-homoterpene (E)-4,8-dimethyl-1,3,7-nonatriene (DMNT); these volatile c…	defense response to fungus [GO:0050832]; defense response to insect [GO:0002213]; defense response to other organism [GO:0098542]; negative regulation of oviposition [GO:1901045]; response to bacterium [GO:0009617]; terpene biosynthetic process [GO:0046246]; terpenoid biosynthetic process [GO:0016114]	(3E)-4,8-dimethyl-1,3,7-nonatriene synthase activity [GO:0097008]; 4,8,12-trimethyltrideca-1,3,7,11-tetraene synthase activity [GO:0097007]; heme binding [GO:0020037]; iron ion binding [GO:0005506]; oxidoreductase activity, acting on paired donors, with incorporation or reduction of molecular oxygen, NAD(P)H as one donor, and incorporation of one atom of oxygen [GO:0016709]	integral component of membrane [GO:0016021]; membrane [GO:0016020]	Arabidopsis thaliana (Mouse-ear cress)	50.1.13	Enzyme classification.EC_1 oxidoreductases.EC_1.14 oxidoreductase acting on paired donor with incorporation or reduction of molecular oxygen	Cytochrome P450 82G1 OS=Arabidopsis thaliana (sp|q9lsf8|c82g1_arath : 509.0) & Enzyme classification.EC_1 oxidoreductases.EC_1.14 oxidoreductase acting on paired donor with incorporation or reduction of molecular oxygen(50.1.13 : 322.3)
Scaffold_8.917	-5.5	0.0308642	Zinc finger protein	A0A2R6RX66	A0A2R6RX66	3.71e-75	0	0	0	0	Actinidia chinensis var. chinensis (Chinese soft-hair kiwi)	35.2	not assigned.not annotated	no hits & (original description: none)
Scaffold_4.4137	-5.6	2.37e-10	Probable chalcone--flavonone isomerase 3 (Chalcone isomerase 3) (EC 5.5.1.6) (Chalcone isomerase-like 1)	Q8VZW3	CFI3	3.06e-84	FUNCTION: Involved in anthocyanin biosynthesis. {ECO:0000305|PubMed:15807784}.	flavonoid biosynthetic process [GO:0009813]; response to karrikin [GO:0080167]	chalcone isomerase activity [GO:0045430]	0	Arabidopsis thaliana (Mouse-ear cress)	35.1	not assigned.annotated	Probable chalcone--flavonone isomerase 3 OS=Arabidopsis thaliana (sp|q8vzw3|cfi3_arath : 245.0)
Scaffold_1.1734	-5.6	8.06e-07	Bidirectional sugar transporter SWEET17 (AtSWEET17) (Protein SUGARS WILL EVENTUALLY BE EXPORTED TRANSPORTERS 17)	Q84WN3	SWT17	2.14e-91	FUNCTION: Acts as a vacuolar hexose transporter (PubMed:25988582). Regulates fructose (Fru) homeostasis in leaves and roots by exporting/importing Fru through the tonoplast regarding metabolic demand (PubMed:23583552, PubMed:24381066). {ECO:0000269|PubMed:23583552, ECO:0000269|PubMed:24381066, ECO:0000303|PubMed:25988582}.	cellular response to cold [GO:0070417]; cellular response to nitrogen starvation [GO:0006995]; circadian rhythm [GO:0007623]; fructose export from vacuole to cytoplasm [GO:1902334]; fructose transmembrane transport [GO:0015755]; protein homooligomerization [GO:0051260]; response to absence of light [GO:0009646]; response to fructose [GO:0009750]	fructose transmembrane transporter activity [GO:0005353]; sugar transmembrane transporter activity [GO:0051119]	integral component of membrane [GO:0016021]; plant-type vacuole membrane [GO:0009705]	Arabidopsis thaliana (Mouse-ear cress)	24.2.6.1	Solute transport.carrier-mediated transport.TOC superfamily.sugar efflux transporter (SWEET)	sugar efflux transporter (SWEET)
Scaffold_5.3590	-6.1	5.46e-05	Furostanol glycoside 26-O-beta-glucosidase (CsF26G) (EC 3.2.1.186) (Protodioscin 26-O-beta-D-glucosidase)	Q42707	F26G	1.43e-70	FUNCTION: Beta-glucosidase involved in saponin metabolism. Highly specific for the cleavage of C-26-bound glucose moiety of furostanol glycosides such as protogracillin and protodioscin. No activity with nuatigenin glycoside. Convers furostanol glycosides to spirostanol glycosides. {ECO:0000269|PubMed:8549824, ECO:0000269|PubMed:8766714}.	carbohydrate metabolic process [GO:0005975]	hydrolase activity, hydrolyzing O-glycosyl compounds [GO:0004553]	chloroplast [GO:0009507]	Cheilocostus speciosus (Crepe ginger) (Costus speciosus)	50.3.2	Enzyme classification.EC_3 hydrolases.EC_3.2 glycosylase	Furostanol glycoside 26-O-beta-glucosidase OS=Cheilocostus speciosus (sp|q42707|f26g_chesp : 234.0) & Enzyme classification.EC_3 hydrolases.EC_3.2 glycosylase(50.3.2 : 210.0)
Scaffold_1.1678	-6.2	0.0049672	Nuclear transcription factor Y subunit B-6 (AtNF-YB-6) (Protein LEAFY COTYLEDON 1-LIKE)	Q84W66	NFYB6	1.64e-60	FUNCTION: Component of the NF-Y/HAP transcription factor complex. The NF-Y complex stimulates the transcription of various genes by recognizing and binding to a CCAAT motif in promoters. Plays a role in the regulation of the embryogenesis. Involved in the abscisic acid (ABA) signaling pathway. {ECO:0000269|PubMed:12509518, ECO:0000269|PubMed:17322342}.	abscisic acid-activated signaling pathway [GO:0009738]; positive regulation of transcription, DNA-templated [GO:0045893]; regulation of transcription, DNA-templated [GO:0006355]	activating transcription factor binding [GO:0033613]; DNA-binding transcription factor activity [GO:0003700]; protein heterodimerization activity [GO:0046982]; sequence-specific DNA binding [GO:0043565]	nucleus [GO:0005634]	Arabidopsis thaliana (Mouse-ear cress)	15.5.51.2	RNA biosynthesis.transcriptional regulation.NF-Y transcription factor complex.component NF-YB	component NF-YB of NF-Y transcription factor complex
Scaffold_2.1274	-7.9	0.000130757	Probable non-specific lipid-transfer protein AKCS9 (LTP)	Q43681	NLTP	8.35e-15	FUNCTION: Potential lipid transfer protein.	lipid transport [GO:0006869]	lipid binding [GO:0008289]	0	Vigna unguiculata (Cowpea)	35.2	not assigned.not annotated	no hits & (original description: none)
Scaffold_8.2290	-8.4	0.00125761	Alcohol-forming fatty acyl-CoA reductase (EC 1.2.1.84)	Q9XGY7	FAR	0	FUNCTION: NADPH-dependent alcohol-forming fatty acyl-coenzyme A reductase that catalyzes the reduction of fatty acyl-CoA to fatty alcohols. The recombinant enzyme accepts saturated and mono-unsaturated fatty acyl-CoAs of 16 to 22 carbons. {ECO:0000269|PubMed:10712526}.	lipid metabolic process [GO:0006629]	alcohol-forming fatty acyl-CoA reductase activity [GO:0102965]; fatty-acyl-CoA reductase (alcohol-forming) activity [GO:0080019]	0	Simmondsia chinensis (Jojoba) (Buxus chinensis)	21.9.1.6.1	Cell wall organisation.cutin and suberin.cuticular lipid formation.acyl-reduction pathway.acyl CoA reductase	acyl CoA reductase
Differently expressed genes from the comparison of the R-treated C. asiatica to the W-treated C. asiatica

## Sheet: B. Blue VS White
Buabok.ID	log2FoldChange	adjusted P value	Protein names	UniProt ID	Gene Name	BlastEval	Function [CC]	Gene ontology (biological process)	Gene ontology (molecular function)	Gene ontology (cellular component)	Organism	MapMan.Bins	MapMan.BinNames	MapMan.Descriptions
Scaffold_8.2001	6.1	7.73e-14	Expansin-A16 (AtEXPA16) (Alpha-expansin-16) (At-EXP16) (AtEx16) (Ath-ExpAlpha-1.7)	Q9M2S9	EXP16	4.14e-148	FUNCTION: Causes loosening and extension of plant cell walls by disrupting non-covalent bonding between cellulose microfibrils and matrix glucans. No enzymatic activity has been found (By similarity). {ECO:0000250}.	plant-type cell wall organization [GO:0009664]; syncytium formation [GO:0006949]	0	cell wall [GO:0005618]; extracellular region [GO:0005576]; membrane [GO:0016020]	Arabidopsis thaliana (Mouse-ear cress)	21.4.2.1	Cell wall organisation.cell wall proteins.expansin activities.alpha-class expansin	alpha-class expansin
Scaffold_36.2	5.9	0.000813577	Auxin-responsive protein IAA11 (Indoleacetic acid-induced protein 11)	Q75GK0	IAA11	1.38e-47	FUNCTION: Aux/IAA proteins are short-lived transcriptional factors that function as repressors of early auxin response genes at low auxin concentrations. {ECO:0000250}.	auxin-activated signaling pathway [GO:0009734]; regulation of transcription, DNA-templated [GO:0006355]; response to auxin [GO:0009733]	0	nucleus [GO:0005634]	Oryza sativa subsp. japonica (Rice)	35.1	not assigned.annotated	Auxin-responsive protein IAA30 OS=Oryza sativa subsp. japonica (sp|p0c132|iaa30_orysj : 151.0)
Scaffold_7.1772	5.7	0.00176765	O-acyltransferase WSD1 (Diacylglycerol O-acyltransferase) (DGAT) (EC 2.3.1.20) (Long-chain-alcohol O-fatty-acyltransferase) (EC 2.3.1.75) (Wax synthase) (WS)	Q93ZR6	WSD1	1.22e-106	FUNCTION: Bifunctional wax ester synthase/diacylglycerol acyltransferase. Involved in cuticular wax biosynthesis. {ECO:0000269|PubMed:18621978}.	triglyceride biosynthetic process [GO:0019432]; wax biosynthetic process [GO:0010025]	arachidoyl-CoA:1-dodecanol O-acyltransferase activity [GO:0102966]; diacylglycerol O-acyltransferase activity [GO:0004144]; long-chain-alcohol O-fatty-acyltransferase activity [GO:0047196]	endoplasmic reticulum [GO:0005783]; endoplasmic reticulum membrane [GO:0005789]; integral component of membrane [GO:0016021]; plasma membrane [GO:0005886]	Arabidopsis thaliana (Mouse-ear cress)	21.9.1.6.2	Cell wall organisation.cutin and suberin.cuticular lipid formation.acyl-reduction pathway.wax ester synthase and diacylglycerol acyltransferase	wax ester synthase and diacylglycerol acyltransferase
Scaffold_5.3381	5	1.99e-25	E3 ubiquitin-protein ligase PRT1 (EC 2.3.2.27) (Proteolysis 1 protein) (RING-type E3 ubiquitin transferase PRT1)	Q8LBL5	PRT1	1.01e-06	FUNCTION: E3 ubiquitin-protein ligase that mediates ubiquitination and subsequent proteasomal degradation of target proteins. Functions in the N-end rule pathway of protein degradation, where it specifically recognizes and ubiquitinates proteins with a N-terminal bulky aromatic amino acid (Phe). Does not act on aliphatic hydrophobic and basic N-terminal residues (Arg or Leu) containing proteins. …	defense response to fungus [GO:0050832]; proteasome-mediated ubiquitin-dependent protein catabolic process [GO:0043161]; ubiquitin-dependent protein catabolic process via the N-end rule pathway [GO:0071596]	ubiquitin protein ligase activity [GO:0061630]; zinc ion binding [GO:0008270]	cytoplasm [GO:0005737]	Arabidopsis thaliana (Mouse-ear cress)	19.4.2.4	Protein homeostasis.proteolysis.serine-type peptidase activities.S16-class protease (LON)	protease (LON)
Scaffold_2.1457	4.2	4.23e-06	Ethylene-responsive transcription factor ERF062	Q9SVQ0	ERF62	1.66e-70	FUNCTION: Probably acts as a transcriptional activator. Binds to the GCC-box pathogenesis-related promoter element. May be involved in the regulation of gene expression by stress factors and by components of stress signal transduction pathways (By similarity). {ECO:0000250}.	ethylene-activated signaling pathway [GO:0009873]	DNA-binding transcription factor activity [GO:0003700]; sequence-specific DNA binding [GO:0043565]	nucleus [GO:0005634]	Arabidopsis thaliana (Mouse-ear cress)	15.5.7.2	RNA biosynthesis.transcriptional regulation.AP2/ERF transcription factor superfamily.transcription factor (DREB)	transcription factor (DREB)
Scaffold_9.951	4.2	2.23e-06	Protein NUCLEAR FUSION DEFECTIVE 4	F4I9E1	NFD4	0	FUNCTION: Required for karyogamy during female gametophyte development, when the two polar nuclei fuse to form the diploid central cell nucleus (PubMed:16698901). {ECO:0000269|PubMed:16698901}.	karyogamy [GO:0000741]; polar nucleus fusion [GO:0010197]; response to salt stress [GO:0009651]	0	integral component of membrane [GO:0016021]; membrane [GO:0016020]; mitochondrion [GO:0005739]	Arabidopsis thaliana (Mouse-ear cress)	24.2.2.16	Solute transport.carrier-mediated transport.MFS superfamily.anion transporter (Fabaceae-N70)	anion transporter (Fabaceae-N70)
Scaffold_1.1778	4.1	0.0264665	Type IV inositol polyphosphate 5-phosphatase 9 (At5PTase9) (EC 3.1.3.36) (EC 3.1.3.86)	Q9SIS4	IP5P9	0	FUNCTION: Has phosphatase activity toward PtdIns(4,5)P2 and at a lower extent toward PtdIns(3,4,5)P3 but not toward Ins(1,4,5)P3. Functions in salt stress response by regulating reactive oxygen species (ROS) production, endocytosis, Ca(2+) influx and stress-responsive genes expression. {ECO:0000269|PubMed:23658066}.	cellular response to salt stress [GO:0071472]; phosphatidylinositol dephosphorylation [GO:0046856]; regulation of clathrin-dependent endocytosis [GO:2000369]; regulation of reactive oxygen species metabolic process [GO:2000377]	phosphatidylinositol-3,4,5-trisphosphate 5-phosphatase activity [GO:0034485]; phosphatidylinositol-4,5-bisphosphate 5-phosphatase activity [GO:0004439]; phosphatidylinositol phosphate 5-phosphatase activity [GO:0034595]	0	Arabidopsis thaliana (Mouse-ear cress)	27.5.4.1	Multi-process regulation.phosphoinositide lipid regulatory system.inositol polyphosphate 5-phosphatase activities.type-I inositol-polyphosphate 5-phosphatase	type-I inositol-polyphosphate 5-phosphatase
Scaffold_6.205	4.1	5.48e-07	Boron transporter 4	Q9XI23	BOR4	0	FUNCTION: Efflux-type boron transporter polarly localized in roots. Boron is essential for maintaining the integrity of plants cell walls. {ECO:0000269|PubMed:18048682}.	borate transport [GO:0046713]; cellular response to boron-containing substance levels [GO:0080029]	anion:anion antiporter activity [GO:0015301]; borate efflux transmembrane transporter activity [GO:0080139]; inorganic anion exchanger activity [GO:0005452]	integral component of membrane [GO:0016021]; plasma membrane [GO:0005886]	Arabidopsis thaliana (Mouse-ear cress)	24.2.3.6	Solute transport.carrier-mediated transport.APC superfamily.borate transporter (BOR)	borate transporter (BOR)
Scaffold_9.2082	3.7	0.000344713	Oleosin L (Allergen Ses i 5) (Oleosin 15 kDa) (allergen Ses i 5.0101)	Q9XHP2	OLEL	4.29e-50	FUNCTION: May have a structural role to stabilize the lipid body during desiccation of the seed by preventing coalescence of the oil. Probably interacts with both lipid and phospholipid moieties of lipid bodies. May also provide recognition signals for specific lipase anchorage in lipolysis during seedling growth. {ECO:0000305}.	lipid droplet organization [GO:0034389]; lipid storage [GO:0019915]; seed maturation [GO:0010431]	0	integral component of membrane [GO:0016021]; monolayer-surrounded lipid storage body [GO:0012511]	Sesamum indicum (Oriental sesame) (Sesamum orientale)	5.9.2	Lipid metabolism.lipid bodies-associated activities.oleosin structural protein	oleosin
Scaffold_4.1726	3.6	6.12e-05	Rhodanese-like domain-containing protein 6 (Sulfurtransferase 6) (AtStr6)	Q94AC1	STR6	2.17e-12	0	0	0	cytoplasm [GO:0005737]; nucleus [GO:0005634]	Arabidopsis thaliana (Mouse-ear cress)	35.2	not assigned.not annotated	no hits & (original description: none)
Scaffold_8.917	3.6	0.0444957	Zinc finger protein	A0A2R6RX66	A0A2R6RX66	3.71e-75	0	0	0	0	Actinidia chinensis var. chinensis (Chinese soft-hair kiwi)	35.2	not assigned.not annotated	no hits & (original description: none)
Scaffold_1.2116	3.6	1.85e-06	Transcription repressor MYB4 (Myb-related protein 4) (AtMYB4)	Q9SZP1	MYB4	6.25e-67	FUNCTION: Transcription repressor involved in regulation of protection against UV. Mediates transcriptional repression of CYP73A5, the gene encoding trans-cinnamate 4-monooxygenase, thereby regulating the accumulation of the UV-protectant compound sinapoylmalate. {ECO:0000269|PubMed:11080161}.	cell differentiation [GO:0030154]; negative regulation of sinapate ester biosynthetic process [GO:1903086]; negative regulation of transcription, DNA-templated [GO:0045892]; regulation of phenylpropanoid metabolic process [GO:2000762]; response to UV-B [GO:0010224]	DNA binding [GO:0003677]; DNA-binding transcription factor activity [GO:0003700]; sequence-specific DNA binding [GO:0043565]; transcription regulatory region sequence-specific DNA binding [GO:0000976]	nucleus [GO:0005634]	Arabidopsis thaliana (Mouse-ear cress)	15.5.2.1	RNA biosynthesis.transcriptional regulation.MYB transcription factor superfamily.transcription factor (MYB)	transcription factor (MYB)
Scaffold_4.4318	3.4	0.00653323	Fatty acid desaturase 4, chloroplastic (EC 1.14.19.43) (Fatty acid desaturase A)	Q9SZ42	FAD4	1.42e-117	FUNCTION: Fatty acid desaturase involved in the production of chloroplast-specific phosphatidylglycerol molecular species containing 16:1(3E). Catalyzes the formation of a trans double bond introduced close to the carboxyl group of palmitic acid, which is specifically esterified to the sn-2 glyceryl carbon of phosphatidylglycerol. {ECO:0000269|PubMed:17796728, ECO:0000269|PubMed:19682287}.	ether lipid biosynthetic process [GO:0008611]; phosphatidylglycerol metabolic process [GO:0046471]; response to karrikin [GO:0080167]; unsaturated fatty acid biosynthetic process [GO:0006636]	delta 3-trans-hexadecenoic acid phosphatidylglycerol desaturase activity [GO:0052637]; plasmanylethanolamine desaturase activity [GO:0050207]	chloroplast [GO:0009507]; chloroplast membrane [GO:0031969]; integral component of membrane [GO:0016021]	Arabidopsis thaliana (Mouse-ear cress)	5.1.7.4	Lipid metabolism.fatty acid biosynthesis.fatty acid desaturation.delta 3-trans-hexadecenoic acid phosphatidylglycerol desaturase (FAD4)	delta 3-trans-hexadecenoic acid phosphatidylglycerol desaturase
Scaffold_5.107	3.3	2.95e-06	Probable 2-oxoglutarate-dependent dioxygenase At5g05600 (EC 1.14.11.-)	Q9FFF6	JOX2	5.81e-158	FUNCTION: Involved in anthocyanin and protoanthocyanidin biosynthesis by catalyzing the oxidation of leucoanthocyanidins into anthocyanidins (By similarity). May be involved in the catabolism of cytotoxic polycyclic aromatic hydrocarbons (PAHs) (PubMed:27637093). {ECO:0000250|UniProtKB:Q96323, ECO:0000269|PubMed:27637093}.	cellular response to toxic substance [GO:0097237]; flavonoid biosynthetic process [GO:0009813]; regulation of jasmonic acid mediated signaling pathway [GO:2000022]; response to karrikin [GO:0080167]	dioxygenase activity [GO:0051213]; jasmonic acid hydrolase [GO:0120091]; metal ion binding [GO:0046872]	cytosol [GO:0005829]	Arabidopsis thaliana (Mouse-ear cress)	50.1.13	Enzyme classification.EC_1 oxidoreductases.EC_1.14 oxidoreductase acting on paired donor with incorporation or reduction of molecular oxygen	Probable 2-oxoglutarate-dependent dioxygenase At3g111800 OS=Arabidopsis thaliana (sp|q9srm3|diox6_arath : 444.0) & Enzyme classification.EC_1 oxidoreductases.EC_1.14 oxidoreductase acting on paired donor with incorporation or reduction of molecular oxygen(50.1.13 : 218.0)
Scaffold_7.2869	3.3	0.0294791	Vacuolar iron transporter homolog 4 (Protein NODULIN-LIKE 4)	Q9M2C0	VITH4	1.52e-98	FUNCTION: Probable vacuolar iron transporter that may be involved in the regulation of iron distribution throughout the plant. {ECO:0000250|UniProtKB:Q9LPU9}.	cellular manganese ion homeostasis [GO:0030026]; intracellular sequestering of iron ion [GO:0006880]	iron ion transmembrane transporter activity [GO:0005381]; manganese ion transmembrane transporter activity [GO:0005384]	integral component of membrane [GO:0016021]; membrane [GO:0016020]; vacuolar membrane [GO:0005774]	Arabidopsis thaliana (Mouse-ear cress)	24.2.12.3	Solute transport.carrier-mediated transport.VIT family.iron cation transporter (VTL)	iron cation transporter (VTL)
Scaffold_4.568	3.2	0.0215985	O-acyltransferase WSD1 (Diacylglycerol O-acyltransferase) (DGAT) (EC 2.3.1.20) (Long-chain-alcohol O-fatty-acyltransferase) (EC 2.3.1.75) (Wax synthase) (WS)	Q93ZR6	WSD1	1.08e-31	FUNCTION: Bifunctional wax ester synthase/diacylglycerol acyltransferase. Involved in cuticular wax biosynthesis. {ECO:0000269|PubMed:18621978}.	triglyceride biosynthetic process [GO:0019432]; wax biosynthetic process [GO:0010025]	arachidoyl-CoA:1-dodecanol O-acyltransferase activity [GO:0102966]; diacylglycerol O-acyltransferase activity [GO:0004144]; long-chain-alcohol O-fatty-acyltransferase activity [GO:0047196]	endoplasmic reticulum [GO:0005783]; endoplasmic reticulum membrane [GO:0005789]; integral component of membrane [GO:0016021]; plasma membrane [GO:0005886]	Arabidopsis thaliana (Mouse-ear cress)	35.1	not assigned.annotated	O-acyltransferase WSD1 OS=Arabidopsis thaliana (sp|q93zr6|wsd1_arath : 119.0)
Scaffold_1.4212	3.2	6.29e-06	Glutathione S-transferase F11 (AtGSTF11) (EC 2.5.1.18) (AtGSTF6) (GST class-phi) (GST class-phi member 11)	Q96324	GSTFB	2.63e-87	FUNCTION: May be involved in the conjugation of reduced glutathione to a wide number of exogenous and endogenous hydrophobic electrophiles and have a detoxification role against certain herbicides. {ECO:0000250}.	glutathione metabolic process [GO:0006749]; response to oxidative stress [GO:0006979]; toxin catabolic process [GO:0009407]	glutathione binding [GO:0043295]; glutathione transferase activity [GO:0004364]	cytoplasm [GO:0005737]; cytosol [GO:0005829]	Arabidopsis thaliana (Mouse-ear cress)	18.8.1.5	Protein modification.S-glutathionylation.glutathione S-transferase activities.class phi glutathione S-transferase	class phi glutathione S-transferase
Scaffold_1.3467	3.1	0.00362958	Dormancy-associated protein homolog 1 (Auxin-repressed protein 1) (AtARP1) (DRM1 homolog 1) (Dormancy-associated protein 2) (AtDRM2)	P93017	DRMH1	7.27e-37	0	multicellular organism development [GO:0007275]	0	cytosol [GO:0005829]; endoplasmic reticulum [GO:0005783]	Arabidopsis thaliana (Mouse-ear cress)	35.1	not assigned.annotated	Auxin-repressed 12.5 kDa protein OS=Fragaria ananassa (sp|q05349|12kd_fraan : 105.0)
Scaffold_4.13	3.1	0.00626673	uncharacterized protein LOC108994286	A0A2I4EZZ5	A0A2I4EZZ5	3.6e-40	0	0	0	integral component of membrane [GO:0016021]	Juglans regia (English walnut)	35.2	not assigned.not annotated	no hits & (original description: none)
Scaffold_6.1700	3.1	0.000255937	Aluminum-activated malate transporter 9 (AtALMT9)	Q9LS46	ALMT9	3.28e-114	FUNCTION: Vacuolar malate channel. Has a higher selectivity for malate than for fumarate. Exhibits also a weak chloride conductance. {ECO:0000269|PubMed:18005230}.	malate transport [GO:0015743]	anion channel activity [GO:0005253]	integral component of membrane [GO:0016021]; plant-type vacuole membrane [GO:0009705]	Arabidopsis thaliana (Mouse-ear cress)	24.3.11	Solute transport.channels.anion channel (QUAC/ALMT)	anion channel (QUAC/ALMT)
Scaffold_7.765	3	0.0137431	Protein DAMAGED DNA-BINDING 2 (UV-damaged DNA-binding protein 2)	Q6NQ88	DDB2	0	FUNCTION: May function as the substrate recognition module for a DCX (DDB1-CUL4-X-box) E3 ubiquitin-protein ligase complex including DDB1A and CUL4 (By similarity). Required for DNA repair. Binds to DDB1A to form the UV-damaged DNA-binding protein complex (the UV-DDB complex). The UV-DDB complex may recognize UV-induced DNA damage and recruit proteins of the nucleotide excision repair pathway (th…	DNA repair [GO:0006281]; protein ubiquitination [GO:0016567]; response to UV [GO:0009411]; response to UV-B [GO:0010224]	damaged DNA binding [GO:0003684]; metal ion binding [GO:0046872]	Cul4-RING E3 ubiquitin ligase complex [GO:0080008]; nucleus [GO:0005634]	Arabidopsis thaliana (Mouse-ear cress)	14.6.1.3.2	DNA damage response.nucleotide excision repair (NER).global genome nucleotide excision repair (GG-NER).UV-damaged DNA-binding protein (UV-DDB) heterodimer.component DDB2	component DDB2 of UV-damaged DNA-binding protein (UV-DDB) heterodimer
Scaffold_4.2354	3	6.12e-05	Cytochrome P450 709B1 (EC 1.14.-.-)	Q9ASR3	C7091	6.45e-84	FUNCTION: Involved in stress response (By similarity). Does not function as cytokinin hydroxylase in yeast heterologous system (Probable). {ECO:0000250|UniProtKB:Q9T093, ECO:0000305|PubMed:15280363}.	0	heme binding [GO:0020037]; iron ion binding [GO:0005506]; monooxygenase activity [GO:0004497]; oxidoreductase activity, acting on paired donors, with incorporation or reduction of molecular oxygen [GO:0016705]	integral component of membrane [GO:0016021]	Arabidopsis thaliana (Mouse-ear cress)	50.1.13	Enzyme classification.EC_1 oxidoreductases.EC_1.14 oxidoreductase acting on paired donor with incorporation or reduction of molecular oxygen	Cytokinin hydroxylase OS=Arabidopsis thaliana (sp|q9ff18|c7351_arath : 216.0) & Enzyme classification.EC_1 oxidoreductases.EC_1.14 oxidoreductase acting on paired donor with incorporation or reduction of molecular oxygen(50.1.13 : 121.4)
Scaffold_3.2388	3	0.0251119	MLO-like protein 6 (AtMlo6)	Q94KB7	MLO6	0	FUNCTION: May be involved in modulation of pathogen defense and leaf cell death. Activity seems to be regulated by Ca(2+)-dependent calmodulin binding and seems not to require heterotrimeric G proteins (By similarity). {ECO:0000250}.	defense response to fungus, incompatible interaction [GO:0009817]	calmodulin binding [GO:0005516]	integral component of membrane [GO:0016021]; plasma membrane [GO:0005886]	Arabidopsis thaliana (Mouse-ear cress)	35.1	not assigned.annotated	MLO-like protein 6 OS=Arabidopsis thaliana (sp|q94kb7|mlo6_arath : 567.0)
Scaffold_6.904	3	0.00468147	Ferredoxin-1, chloroplastic (Ferredoxin I)	O04683	FER1	8.33e-61	FUNCTION: Ferredoxins are iron-sulfur proteins that transfer electrons in a wide variety of metabolic reactions.	0	2 iron, 2 sulfur cluster binding [GO:0051537]; electron transfer activity [GO:0009055]; metal ion binding [GO:0046872]	chloroplast [GO:0009507]	Mesembryanthemum crystallinum (Common ice plant) (Cryophytum crystallinum)	1.1.5.1	Photosynthesis.photophosphorylation.linear electron flow.ferredoxin electron carrier	ferredoxin electron carrier
Scaffold_6.1694	3	0.0038815	DeSI-like protein At4g17486 (EC 3.4.-.-)	Q93VG8	PPDEX	1.2e-79	0	protein deubiquitination [GO:0016579]; protein modification by small protein removal [GO:0070646]	peptidase activity [GO:0008233]; ubiquitinyl hydrolase activity [GO:0101005]	0	Arabidopsis thaliana (Mouse-ear cress)	19.4.1.7	Protein homeostasis.proteolysis.cysteine-type peptidase activities.C97-class peptidase (PPPDE)	peptidase (PPPDE)
Scaffold_2.60	2.9	0.048436	Squamosa promoter-binding-like protein 16	Q6YZE8	SPL16	2.01e-48	FUNCTION: Trans-acting factor that binds specifically to the consensus nucleotide sequence 5'-TNCGTACAA-3' (By similarity). May be involved in panicle development. {ECO:0000250}.	0	DNA binding [GO:0003677]; metal ion binding [GO:0046872]	host cell nucleus [GO:0042025]; nucleus [GO:0005634]	Oryza sativa subsp. japonica (Rice)	15.5.18	RNA biosynthesis.transcriptional regulation.transcription factor (SBP)	transcription factor (SBP)
Scaffold_5.3584	2.8	0.0201349	Malate synthase, glyoxysomal (EC 2.3.3.9)	P17815	MASY	0	0	glyoxylate cycle [GO:0006097]; tricarboxylic acid cycle [GO:0006099]	malate synthase activity [GO:0004474]	glyoxysome [GO:0009514]	Ricinus communis (Castor bean)	5.7.3.6.4	Lipid metabolism.lipid degradation.fatty acid degradation.glyoxylate cycle.malate synthase	malate synthase
Scaffold_5.3604	2.7	0.00992273	Malate synthase, glyoxysomal (EC 2.3.3.9)	P17815	MASY	1.91e-138	0	glyoxylate cycle [GO:0006097]; tricarboxylic acid cycle [GO:0006099]	malate synthase activity [GO:0004474]	glyoxysome [GO:0009514]	Ricinus communis (Castor bean)	5.7.3.6.4	Lipid metabolism.lipid degradation.fatty acid degradation.glyoxylate cycle.malate synthase	malate synthase
Scaffold_2.922	2.7	0.0441918	Nudix hydrolase 19, chloroplastic (AtNUDT19) (EC 3.6.1.22) (NADH pyrophosphatase NUDT19)	Q94A82	NUD19	5.66e-20	FUNCTION: Mediates the hydrolysis of some nucleoside diphosphate derivatives. Has a high affinity for NADPH compared with that for NADH.	NAD catabolic process [GO:0019677]; NADH metabolic process [GO:0006734]; NADP catabolic process [GO:0006742]	hydrolase activity [GO:0016787]; metal ion binding [GO:0046872]; NAD+ diphosphatase activity [GO:0000210]; NADH pyrophosphatase activity [GO:0035529]	chloroplast [GO:0009507]; cytosol [GO:0005829]	Arabidopsis thaliana (Mouse-ear cress)	35.1	not assigned.annotated	Nudix hydrolase 19, chloroplastic OS=Arabidopsis thaliana (sp|q94a82|nud19_arath : 83.2)
Scaffold_4.2923	2.7	6.5e-24	Flavonol 3-O-glucosyltransferase (EC 2.4.1.91) (Anthocyanin 3-O-glucosyltransferase) (UDP glucose:flavonoid 3-O-glucosyltransferase) (UDP-glycosyltransferase 78D2)	Q9LFJ8	U78D2	9.58e-175	FUNCTION: Flavonol 3-O-glucosyltransferase that catalyzes the transfer of glucose from UDP-glucose to the 3-OH position of quercetin and kaempferol (PubMed:15352060, PubMed:15807784, PubMed:23549747, PubMed:24251900). Possesses high quercetin 3-O-glucosyltransferase activity in vitro (PubMed:15352060, PubMed:23549747). Catalyzes the glycosylation of anthocyanins from UDP-glucose (PubMed:20085894)…	phenylpropanoid metabolic process [GO:0009698]; response to karrikin [GO:0080167]	anthocyanidin 3-O-glucosyltransferase activity [GO:0047213]; daphnetin 3-O-glucosyltransferase activity [GO:0102360]; flavonol 3-O-glucosyltransferase activity [GO:0047893]; myricetin 3-O-glucosyltransferase activity [GO:0102425]; quercetin 3-O-glucosyltransferase activity [GO:0080043]; UDP-glucosyltransferase activity [GO:0035251]; UDP-glycosyltransferase activity [GO:0008194]	intracellular membrane-bounded organelle [GO:0043231]	Arabidopsis thaliana (Mouse-ear cress)	9.2.2.6.2	Secondary metabolism.phenolics.flavonoid biosynthesis.flavonol glycosides.flavonol-3-O-rhamnosyltransferase	flavonol-3-O-rhamnosyltransferase
Scaffold_8.1687	2.6	0.0248397	Alpha-aminoadipic semialdehyde synthase (cAt-LKR/SDH) (LKR/SDH) [Includes: Lysine ketoglutarate reductase (LKR) (EC 1.5.1.8); Saccharopine dehydrogenase (EC 1.5.1.9) (cAt-SDH) (SDH)]	Q9SMZ4	AASS	0	FUNCTION: Bifunctional enzyme that catalyzes the first two steps in lysine degradation. The N-terminal and the C-terminal contain lysine-oxoglutarate reductase and saccharopine dehydrogenase activity, respectively. Negatively regulates free Lys accumulation in seeds. {ECO:0000269|PubMed:11500552, ECO:0000269|PubMed:9286108, ECO:0000269|PubMed:9426595}.	L-lysine catabolic process to acetyl-CoA via saccharopine [GO:0033512]	saccharopine dehydrogenase (NAD+, L-glutamate-forming) activity [GO:0047131]; saccharopine dehydrogenase (NADP+, L-lysine-forming) activity [GO:0047130]	cytoplasm [GO:0005737]	Arabidopsis thaliana (Mouse-ear cress)	4.2.4.1	Amino acid metabolism.degradation.lysine.bifunctional lysine ketoglutarate reductase and saccharopine dehydrogenase	bifunctional lysine ketoglutarate reductase and saccharopine dehydrogenase
Scaffold_3.1502	2.5	0.0248397	Uncharacterized protein	A0A164XS27	A0A164XS27	0	0	regulation of starch metabolic process [GO:2000904]	starch binding [GO:2001070]	chloroplast stroma [GO:0009570]; starch grain [GO:0043036]	Daucus carota subsp. sativus (Carrot)	3.2.3.1.3	Carbohydrate metabolism.starch metabolism.degradation.phosphorylation.dikinase regulator (ESV1)	dikinase regulator (ESV1)
Scaffold_4.4137	2.5	0.0428248	Probable chalcone--flavonone isomerase 3 (Chalcone isomerase 3) (EC 5.5.1.6) (Chalcone isomerase-like 1)	Q8VZW3	CFI3	3.06e-84	FUNCTION: Involved in anthocyanin biosynthesis. {ECO:0000305|PubMed:15807784}.	flavonoid biosynthetic process [GO:0009813]; response to karrikin [GO:0080167]	chalcone isomerase activity [GO:0045430]	0	Arabidopsis thaliana (Mouse-ear cress)	35.1	not assigned.annotated	Probable chalcone--flavonone isomerase 3 OS=Arabidopsis thaliana (sp|q8vzw3|cfi3_arath : 245.0)
Scaffold_4.1008	2.5	0.0422655	O-methyltransferase 1, chloroplastic (OsMTS1) (Acetylserotonin O-methyltransferase MTS1) (EC 2.1.1.4) (Protein LESION AND LAMINA BENDING) (OsLLB) (Protein PREMATURE LEAF SENESCENCE 3) (Putative leucine carboxyl methyltransferase MTS1)	Q6YSY5	MTS1	1.71e-05	FUNCTION: Involved in melatonin biosynthesis (PubMed:29901843). Can function as acetylserotonin O-methyltransferase (PubMed:29901843). Catalyzes the transfer of a methyl group onto N-acetylserotonin, producing melatonin (N-acetyl-5-methoxytryptamine) (PubMed:29901843). Involved in the regulation of jasmonate- and brassinosteroid-mediated plant growth and defense responses (PubMed:26864209). {ECO:…	melatonin biosynthetic process [GO:0030187]; methylation [GO:0032259]	acetylserotonin O-methyltransferase activity [GO:0017096]	chloroplast [GO:0009507]	Oryza sativa subsp. japonica (Rice)	35.2	not assigned.not annotated	no hits & (original description: none)
Scaffold_3.33	2.4	0.0444957	Adenosine kinase (AK) (EC 2.7.1.20) (Adenosine 5'-phosphotransferase)	O49923	ADK	7.74e-12	FUNCTION: ATP dependent phosphorylation of adenosine and other related nucleoside analogs to monophosphate derivatives. Can also act on the cytokinin isopentenyladenosine to produce isopentenyladenosine monophosphate. {ECO:0000269|PubMed:9680981}.	AMP salvage [GO:0044209]; purine ribonucleoside salvage [GO:0006166]	adenosine kinase activity [GO:0004001]; ATP binding [GO:0005524]	0	Physcomitrella patens subsp. patens (Moss)	35.2	not assigned.not annotated	no hits & (original description: none)
Scaffold_4.4196	2.4	0.0478599	Uncharacterized protein	F6H249	F6H249	1.41e-21	0	0	0	integral component of membrane [GO:0016021]; intracellular membrane-bounded organelle [GO:0043231]	Vitis vinifera (Grape)	35.2	not assigned.not annotated	no hits & (original description: none)
Scaffold_2.1338	2.4	0.0493616	Protein PROTON GRADIENT REGULATION 5, chloroplastic	Q9SL05	PGR5	2.75e-60	FUNCTION: Involved in the regulation of the cyclic electron flow (CEF) around Photosystem I. Essential for the reduction of PGRL1A by ferredoxin and for photoprotection. {ECO:0000269|PubMed:12176323, ECO:0000269|PubMed:17803955, ECO:0000269|PubMed:17913767, ECO:0000269|PubMed:23290914}.	cellular response to light intensity [GO:0071484]; photoprotection [GO:0010117]; photosynthetic electron transport in photosystem I [GO:0009773]; response to high light intensity [GO:0009644]; response to water deprivation [GO:0009414]	electron transfer activity [GO:0009055]	chloroplast [GO:0009507]; chloroplast thylakoid [GO:0009534]; chloroplast thylakoid membrane [GO:0009535]	Arabidopsis thaliana (Mouse-ear cress)	1.1.6.1.1	Photosynthesis.photophosphorylation.cyclic electron flow.PGR5/PGRL1 complex.component PGR5-like	component PGR5-like of cyclic electron flow PGR5/PGRL1 complex
Scaffold_3.2006	2.4	0.017527	Cytokinin dehydrogenase 1 (EC 1.5.99.12) (Cytokinin oxidase 1) (AtCKX1) (CKO 1)	O22213	CKX1	0	FUNCTION: Catalyzes the oxidation of cytokinins, a family of N(6)-substituted adenine derivatives that are plant hormones, where the substituent is an isopentenyl group. {ECO:0000269|PubMed:11504909, ECO:0000269|PubMed:14555694}.	cytokinin catabolic process [GO:0009823]; meristem development [GO:0048507]	cytokinin dehydrogenase activity [GO:0019139]; FAD binding [GO:0071949]	vacuole [GO:0005773]	Arabidopsis thaliana (Mouse-ear cress)	11.4.3.2	Phytohormone action.cytokinin.conjugation and degradation.cytokinin dehydrogenase	cytokinin dehydrogenase
Scaffold_3.2255	2.4	0.0276305	Protein ABSCISIC ACID-INSENSITIVE 5 (Dc3 promoter-binding factor 1) (AtDPBF1) (Protein GROWTH-INSENSITIVITY TO ABA 1) (bZIP transcription factor 39) (AtbZIP39)	Q9SJN0	ABI5	4.51e-106	FUNCTION: Participates in ABA-regulated gene expression during seed development and subsequent vegetative stage by acting as the major mediator of ABA repression of growth. Binds to the embryo specification element and the ABA-responsive element (ABRE) of the Dc3 gene promoter and to the ABRE of the Em1 and Em6 genes promoters. Can also trans-activate its own promoter, suggesting that it is autor…	abscisic acid-activated signaling pathway [GO:0009738]; negative regulation of seed germination [GO:0010187]; positive regulation of transcription, DNA-templated [GO:0045893]; regulation of transcription, DNA-templated [GO:0006355]; response to abscisic acid [GO:0009737]; response to chitin [GO:0010200]; response to gibberellin [GO:0009739]; response to salt stress [GO:0009651]; response to water…	DNA binding [GO:0003677]; DNA-binding transcription factor activity [GO:0003700]	nucleus [GO:0005634]	Arabidopsis thaliana (Mouse-ear cress)	15.5.4.1	RNA biosynthesis.transcriptional regulation.bZIP transcription factor superfamily.transcription factor (bZIP)	transcription factor (bZIP)
Scaffold_9.2291	2.4	0.000879813	Tyrosine decarboxylase 2 (EC 4.1.1.25)	A0A2H5AIY2	TYDC2	0	FUNCTION: Catalyzes the decarboxylation of L-tyrosine to tyramine, which is converted to norbelladine, a precursor to all Amaryllidaceae alkaloids such as galanthamine, lycorine and haemanthamine, and including haemanthamine- and crinamine-type alkaloids, promising anticancer agents. {ECO:0000303|PubMed:29229969}.	cellular amino acid metabolic process [GO:0006520]	pyridoxal phosphate binding [GO:0030170]; tyrosine decarboxylase activity [GO:0004837]	0	Narcissus pseudonarcissus (Daffodil)	9.3.1.1	Secondary metabolism.alkaloids.indole alkaloid biosynthesis.aromatic L-amino acid decarboxylase	aromatic L-amino acid decarboxylase
Scaffold_3.2374	2.4	0.000601727	Phenylalanine ammonia-lyase 3 (EC 4.3.1.24)	P45729	PAL3	0	FUNCTION: This is a key enzyme of plant metabolism catalyzing the first reaction in the biosynthesis from L-phenylalanine of a wide variety of natural products based on the phenylpropane skeleton.	cinnamic acid biosynthetic process [GO:0009800]; L-phenylalanine catabolic process [GO:0006559]	phenylalanine ammonia-lyase activity [GO:0045548]	cytoplasm [GO:0005737]; protein-containing complex [GO:0032991]	Petroselinum crispum (Parsley) (Petroselinum hortense)	9.2.1.1.1	Secondary metabolism.phenolics.p-coumaroyl-CoA biosynthesis.phenylalanine ammonia lyase activity.phenylalanine ammonia lyase (PAL)	phenylalanine ammonia lyase (PAL)
Scaffold_3.1125	2.4	0.00183292	Geraniol synthase, chloroplastic (ObGES) (EC 3.1.7.11)	Q6USK1	GERS	0	FUNCTION: Monoterpene synthase that catalyzes the formation of geraniol from geranyl diphosphate. {ECO:0000269|PubMed:14657409}.	geranyl diphosphate metabolic process [GO:0033383]; terpenoid biosynthetic process [GO:0016114]	hydrolase activity [GO:0016787]; magnesium ion binding [GO:0000287]; manganese ion binding [GO:0030145]; protein homodimerization activity [GO:0042803]; terpene synthase activity [GO:0010333]	chloroplast [GO:0009507]	Ocimum basilicum (Sweet basil)	9.1.4.2	Secondary metabolism.terpenoids.terpene biosynthesis.mono-/sesquiterpene-/diterpene synthase	mono-/sesquiterpene-/diterpene synthase
Scaffold_3.26	2.3	0.00210977	Regulator of nonsense transcripts 1 homolog (EC 3.6.4.-) (ATP-dependent helicase UPF1)	Q9FJR0	RENT1	1.32e-59	FUNCTION: Involved in nonsense-mediated decay (NMD) of mRNAs containing premature stop codons (premature termination codon PTC) by associating with the nuclear exon junction complex (EJC) and serving as link between the EJC core and NMD machinery. Eliminates the production of nonsense-containing RNAs (ncRNAs). Required for plant development and adaptation to environmental stresses, including plan…	defense response to bacterium [GO:0042742]; jasmonic acid mediated signaling pathway [GO:0009867]; long-day photoperiodism [GO:0048571]; nuclear-transcribed mRNA catabolic process, nonsense-mediated decay [GO:0000184]; response to wounding [GO:0009611]; salicylic acid mediated signaling pathway [GO:0009863]; sugar mediated signaling pathway [GO:0010182]	ATP binding [GO:0005524]; DNA binding [GO:0003677]; mRNA binding [GO:0003729]; RNA binding [GO:0003723]; RNA helicase activity [GO:0003724]; zinc ion binding [GO:0008270]	cytoplasm [GO:0005737]; cytosol [GO:0005829]; P-body [GO:0000932]; plasma membrane [GO:0005886]; plasmodesma [GO:0009506]	Arabidopsis thaliana (Mouse-ear cress)	35.1	not assigned.annotated	Regulator of nonsense transcripts 1 homolog OS=Arabidopsis thaliana (sp|q9fjr0|rent1_arath : 211.0)
Scaffold_4.1557	2.3	0.00578179	Protein BIC1 (BLUE-LIGHT INHIBITOR OF CRYPTOCHROMES 1)	Q9LXJ1	BIC1	3.46e-26	FUNCTION: Regulates the blue-light dependent dimerization of CRY2 and formation of photobodies. Interacts with photoexited CRY2 to inhibit its activity. Inhibits CRY phosphorylation. {ECO:0000269|PubMed:27846570}.	blue light signaling pathway [GO:0009785]; response to karrikin [GO:0080167]	0	nucleus [GO:0005634]	Arabidopsis thaliana (Mouse-ear cress)	35.1	not assigned.annotated	Protein BIC1 OS=Arabidopsis thaliana (sp|q9lxj1|bic1_arath : 88.2)
Scaffold_6.2437	2.3	0.0471321	60S ribosomal protein L23a	Q9AT35	RL23A	1.7e-26	FUNCTION: This protein binds to a specific region on the 26S rRNA. {ECO:0000250}.	translation [GO:0006412]	rRNA binding [GO:0019843]; structural constituent of ribosome [GO:0003735]	ribosome [GO:0005840]	Daucus carota (Wild carrot)	35.1	not assigned.annotated	60S ribosomal protein L23a OS=Daucus carota (sp|q9at35|rl23a_dauca : 91.3)
Scaffold_1.5419	2.3	0.000545622	Homeobox-leucine zipper protein HAT4 (HD-ZIP protein ATHB-2) (Homeodomain transcription factor ATHB-2) (Homeodomain-leucine zipper protein HAT4) (HD-ZIP protein 4)	Q05466	HAT4	6.46e-93	FUNCTION: Probable transcription factor involved in the negative regulation of cell elongation and specific cell proliferation processes such as lateral root formation and secondary growth of the vascular system. Acts as mediator of the red/far-red light effects on leaf cell expansion in the shading response. Binds to the DNA sequence 5'-CAAT[GC]ATTG-3'. Negatively regulates its own expression. {…	lateral root formation [GO:0010311]; negative regulation of transcription, DNA-templated [GO:0045892]; red, far-red light phototransduction [GO:0009585]; red or far-red light signaling pathway [GO:0010017]; response to auxin [GO:0009733]; response to cytokinin [GO:0009735]; response to far red light [GO:0010218]; root development [GO:0048364]; secondary thickening [GO:0080191]; shade avoidance [G…	DNA-binding transcription factor activity [GO:0003700]; protein homodimerization activity [GO:0042803]; sequence-specific DNA binding [GO:0043565]	nucleus [GO:0005634]	Arabidopsis thaliana (Mouse-ear cress)	15.5.3.1	RNA biosynthesis.transcriptional regulation.Homeobox transcription factor superfamily.transcription factor (HD-ZIP I/II)	transcription factor (HD-ZIP I/II)
Scaffold_8.2870	2.3	0.0232589	Chalcone synthase (EC 2.3.1.74) (Naringenin-chalcone synthase)	P16107	CHSY	0	FUNCTION: The primary product of this enzyme is 4,2',4',6'-tetrahydroxychalcone (also termed naringenin-chalcone or chalcone) which can under specific conditions spontaneously isomerize into naringenin.	flavonoid biosynthetic process [GO:0009813]	naringenin-chalcone synthase activity [GO:0016210]	0	Petroselinum crispum (Parsley) (Petroselinum hortense)	9.2.2.1.1.1	Secondary metabolism.phenolics.flavonoid biosynthesis.chalcones.chalcone synthase activity.chalcone synthase (CHS)	chalcone synthase
Scaffold_2.2740	2.3	3.56e-07	Mitochondrial phosphate carrier protein 1, mitochondrial (Mitochondrial phosphate transporter 1) (MPT1) (Phosphate transporter 3;3)	Q7DNC3	MPCP1	3.86e-161	FUNCTION: Transport of phosphate groups from the cytosol to the mitochondrial matrix. Mediates salt stress tolerance through an ATP-dependent pathway and via modulation of the gibberellin metabolism. {ECO:0000269|PubMed:22937061}.	phosphate ion transmembrane transport [GO:0035435]; response to salt stress [GO:0009651]	inorganic phosphate transmembrane transporter activity [GO:0005315]	integral component of mitochondrial inner membrane [GO:0031305]	Arabidopsis thaliana (Mouse-ear cress)	24.2.13	Solute transport.carrier-mediated transport.solute transporter (MTCC)	solute transporter (MTCC)
Scaffold_1.2792	2.2	0.000514076	Cryptochrome DASH, chloroplastic/mitochondrial (Cryptochrome-3) (Protein CRY-DASH)	Q38JU2	CRYD	0	FUNCTION: May have a photoreceptor function and might bind ss- and ds-DNA in a sequence non-specific manner. Lacks photolyase activity. Has a potential role in detecting the dawn and dusk transitions and, consequently, in circadian input pathways. {ECO:0000305|PubMed:16876787}.	DNA repair [GO:0006281]; protein-chromophore linkage [GO:0018298]	DNA binding [GO:0003677]; DNA photolyase activity [GO:0003913]	chloroplast [GO:0009507]; mitochondrion [GO:0005739]	Solanum lycopersicum (Tomato) (Lycopersicon esculentum)	35.1	not assigned.annotated	Cryptochrome DASH, chloroplastic/mitochondrial OS=Solanum lycopersicum (sp|q38ju2|cryd_sollc : 803.0)
Scaffold_4.376	2.2	0.0342567	MLO-like protein 5 (AtMlo5)	O22815	MLO5	0	FUNCTION: May be involved in modulation of pathogen defense and leaf cell death. Activity seems to be regulated by Ca(2+)-dependent calmodulin binding and seems not to require heterotrimeric G proteins (By similarity). {ECO:0000250}.	defense response [GO:0006952]; response to biotic stimulus [GO:0009607]	calmodulin binding [GO:0005516]	integral component of membrane [GO:0016021]	Arabidopsis thaliana (Mouse-ear cress)	35.1	not assigned.annotated	MLO-like protein 5 OS=Arabidopsis thaliana (sp|o22815|mlo5_arath : 545.0)
Scaffold_9.2374	2.2	6.01e-05	Chloroplast envelope quinone oxidoreductase homolog (ceQORH) (EC 1.3.1.-)	Q9SV68	QORH	1.56e-175	FUNCTION: NADPH-dependent alpha,beta-unsaturated oxoene reductase reducing the double bond of medium-chain (C9) to long-chain (C18) reactive electrophile species deriving from poly-unsaturated fatty acid peroxides. The best substrates are 13-lipoxygenase-derived gamma-ketols, but is unable to reduce the double bond of short-chain alkenals and alkenones such as acrolein, crotonaldehyde, 3-buten-2-…	0	oxidoreductase activity [GO:0016491]	chloroplast [GO:0009507]; chloroplast envelope [GO:0009941]; chloroplast inner membrane [GO:0009706]; chloroplast thylakoid membrane [GO:0009535]; cytosol [GO:0005829]; plasma membrane [GO:0005886]; vacuole [GO:0005773]	Arabidopsis thaliana (Mouse-ear cress)	35.1	not assigned.annotated	Chloroplast envelope quinone oxidoreductase homolog OS=Arabidopsis thaliana (sp|q9sv68|qorh_arath : 459.0)
Scaffold_4.872	2.2	0.0287392	Gibberellin 2-beta-dioxygenase 1 (EC 1.14.11.13) (GA 2-oxidase 1) (Gibberellin 2-beta-hydroxylase 1) (Gibberellin 2-oxidase 1) (Protein SLENDER)	Q9SQ80	G2OX1	2.62e-158	FUNCTION: Catalyzes the 2-beta-hydroxylation of several biologically active gibberellins, leading to the homeostatic regulation of their endogenous level. Catabolism of gibberellins (GAs) plays a central role in plant development. Converts GA9/GA20 to GA51/GA29 and GA4/GA1 to GA34/GA8. {ECO:0000269|PubMed:10417727, ECO:0000269|PubMed:10557225}.	gibberellin biosynthetic process [GO:0009686]	C-19 gibberellin 2-beta-dioxygenase activity [GO:0052634]; metal ion binding [GO:0046872]	0	Pisum sativum (Garden pea)	11.6.3.4	Phytohormone action.gibberellin.modification and degradation.gibberellin 2-oxidase	gibberellin 2-oxidase
Scaffold_1.3924	2.1	0.0280593	Phospholipase D beta 1 (AtPLDbeta1) (PLD beta 1) (PLDbeta) (EC 3.1.4.4)	P93733	PLDB1	0	FUNCTION: Hydrolyzes glycerol-phospholipids at the terminal phosphodiesteric bond to generate phosphatidic acids (PA). Plays an important role in various cellular processes, including phytohormone action, vesicular trafficking, secretion, cytoskeletal arrangement, meiosis, tumor promotion, pathogenesis, membrane deterioration and senescence. Involved in regulating stomatal movement and plant-wate…	defense response to bacterium, incompatible interaction [GO:0009816]; phospholipid catabolic process [GO:0009395]; response to cadmium ion [GO:0046686]	metal ion binding [GO:0046872]; N-acylphosphatidylethanolamine-specific phospholipase D activity [GO:0070290]; phosphatidylinositol-4,5-bisphosphate binding [GO:0005546]; phospholipase D activity [GO:0004630]	cytoplasm [GO:0005737]; plasma membrane [GO:0005886]; plasmodesma [GO:0009506]	Arabidopsis thaliana (Mouse-ear cress)	5.7.2.4.2	Lipid metabolism.lipid degradation.phospholipase activities.phospholipase D activities.phospholipase D (PLD-beta|gamma)	phospholipase D (PLD-beta|gamma)
Scaffold_1.1988	2.1	0.0424709	Calcium-binding protein CP1 (NaCl-inducible Ca2+-binding protein) (AtCP1)	Q9FDX6	CP1	2.52e-52	FUNCTION: Binds calcium in vitro. {ECO:0000269|PubMed:9678579}.	hyperosmotic salinity response [GO:0042538]	calcium ion binding [GO:0005509]	cytosol [GO:0005829]; plastid [GO:0009536]	Arabidopsis thaliana (Mouse-ear cress)	35.1	not assigned.annotated	Calcium-binding protein CP1 OS=Arabidopsis thaliana (sp|q9fdx6|cp1_arath : 146.0)
Scaffold_4.1197	2.1	0.00352346	Uncharacterized methyltransferase At2g41040, chloroplastic (EC 2.1.1.-)	Q0WPT7	Y2104	1.61e-150	0	methylation [GO:0032259]; response to karrikin [GO:0080167]	methyltransferase activity [GO:0008168]	chloroplast [GO:0009507]; plastoglobule [GO:0010287]	Arabidopsis thaliana (Mouse-ear cress)	35.1	not assigned.annotated	Uncharacterized methyltransferase At2g41040, chloroplastic OS=Arabidopsis thaliana (sp|q0wpt7|y2104_arath : 416.0)
Scaffold_4.2504	2.1	0.0163997	Uncharacterized protein	A0A540MUM1	A0A540MUM1	0.000157	0	0	0	0	Malus baccata (Siberian crab apple) (Pyrus baccata)	35.2	not assigned.not annotated	no hits & (original description: none)
Scaffold_8.2149	2.1	0.000685122	Classical arabinogalactan protein	A0A2R6PF02	A0A2R6PF02	1.18e-68	0	0	0	0	Actinidia chinensis var. chinensis (Chinese soft-hair kiwi)	35.2	not assigned.not annotated	no hits & (original description: none)
Scaffold_6.2326	2.1	0.0191655	Protein ABA DEFICIENT 4, chloroplastic	Q8LFP9	ABA4	7.86e-90	FUNCTION: Required for neoxanthin biosynthesis, an intermediary step in abscisic acid (ABA) biosynthesis. Probably not involved directly in the enzymatic conversion of violaxanthin to neoxanthin. Cannot convert violaxanthin to neoxanthin in vitro. Required for ABA biosynthesis in response to drought stress (PubMed:17470058). Required for neoxanthin biosynthesis which is involved in photoprotectio…	abscisic acid biosynthetic process [GO:0009688]; regulation of superoxide anion generation [GO:0032928]; xanthophyll metabolic process [GO:0016122]	0	chloroplast envelope [GO:0009941]; chloroplast membrane [GO:0031969]; integral component of membrane [GO:0016021]	Arabidopsis thaliana (Mouse-ear cress)	9.1.6.2.4	Secondary metabolism.terpenoids.carotenoid biosynthesis.xanthophylls.neoxanthin synthase (ABA4)	neoxanthin synthase (ABA4)
Scaffold_1.4100	2	0.0321134	UDP-glycosyltransferase 90A1 (EC 2.4.1.-)	Q9ZVX4	U90A1	2.68e-169	0	0	UDP-glycosyltransferase activity [GO:0008194]	intracellular membrane-bounded organelle [GO:0043231]	Arabidopsis thaliana (Mouse-ear cress)	50.2.4	Enzyme classification.EC_2 transferases.EC_2.4 glycosyltransferase	UDP-glycosyltransferase 90A1 OS=Arabidopsis thaliana (sp|q9zvx4|u90a1_arath : 449.0) & Enzyme classification.EC_2 transferases.EC_2.4 glycosyltransferase(50.2.4 : 175.1)
Scaffold_8.2771	2	0.0358814	ABC transporter I family member 19 (ABC transporter ABCI.19) (AtABCI19) (GCN-related protein 2) (Non-intrinsic ABC protein 4)	Q3EDJ0	AB19I	1.48e-158	0	0	ATPase activity [GO:0016887]; ATP binding [GO:0005524]	cytoplasm [GO:0005737]	Arabidopsis thaliana (Mouse-ear cress)	35.1	not assigned.annotated	ABC transporter I family member 19 OS=Arabidopsis thaliana (sp|q3edj0|ab19i_arath : 416.0)
Scaffold_8.2885	2	0.0367883	Probable 1-acylglycerol-3-phosphate O-acyltransferase (EC 2.3.1.51) (Lipid droplet-binding protein CGI-58 homolog)	Q0J0A4	LPAAT	2.07e-08	FUNCTION: Lysophosphatidic acid acyltransferase which functions in phosphatidic acid biosynthesis. May regulate neutral lipid accumulation and participate in the regulation of lipid turnover in vegetative cells. May possess additional triacylglycerol lipase and phospholipase A2 activities in vitro (By similarity). {ECO:0000250}.	lipid homeostasis [GO:0055088]; phosphatidic acid biosynthetic process [GO:0006654]	1-acylglycerol-3-phosphate O-acyltransferase activity [GO:0003841]; carboxylic ester hydrolase activity [GO:0052689]; lysophosphatidic acid acyltransferase activity [GO:0042171]; phospholipase A2 activity [GO:0004623]	cytoplasm [GO:0005737]	Oryza sativa subsp. japonica (Rice)	35.2	not assigned.not annotated	no hits & (original description: none)
Scaffold_4.4169	2	0.00128165	Probable aminotransferase TAT2 (EC 2.6.1.-) (Tyrosine aminotransferase 2)	Q9FN30	TAT2	0	0	tyrosine catabolic process [GO:0006572]; vitamin E biosynthetic process [GO:0010189]	L-tyrosine:2-oxoglutarate aminotransferase activity [GO:0004838]; pyridoxal phosphate binding [GO:0030170]	cytosol [GO:0005829]	Arabidopsis thaliana (Mouse-ear cress)	10.3.2.1	Redox homeostasis.low-molecular-weight scavengers.tocopherol biosynthesis.tyrosine aminotransferase	tyrosine aminotransferase
Scaffold_2.1652	2	0.0490942	BTB/POZ and TAZ domain-containing protein 4 (BTB and TAZ domain protein 4)	Q9FJX5	BT4	8.75e-136	FUNCTION: May act as a substrate-specific adapter of an E3 ubiquitin-protein ligase complex (CUL3-RBX1-BTB) which mediates the ubiquitination and subsequent proteasomal degradation of target proteins. {ECO:0000250}.	protein ubiquitination [GO:0016567]; regulation of transcription, DNA-templated [GO:0006355]; response to auxin [GO:0009733]; response to gibberellin [GO:0009739]; response to hydrogen peroxide [GO:0042542]; response to jasmonic acid [GO:0009753]; response to salicylic acid [GO:0009751]; response to salt stress [GO:0009651]; response to wounding [GO:0009611]	calmodulin binding [GO:0005516]; histone acetyltransferase activity [GO:0004402]; transcription coregulator activity [GO:0003712]; zinc ion binding [GO:0008270]	cytoplasm [GO:0005737]; host cell nucleus [GO:0042025]; vacuolar membrane [GO:0005774]	Arabidopsis thaliana (Mouse-ear cress)	15.5.31	RNA biosynthesis.transcriptional regulation.transcription factor (TAZ)	transcription factor (TAZ)
Scaffold_5.2294	2	8.16e-06	Flavonol synthase/flavanone 3-hydroxylase (EC 1.14.11.9) (EC 1.14.20.6)	Q7XZQ6	FLS	0	FUNCTION: Catalyzes the formation of flavonols from dihydroflavonols. Acts on (2S)-naringenin and (+)-trans-dihydrokaempferol to produce kaempferol and on (2R)-naringenin to produce (-)-trans-dihydrokaempferol. {ECO:0000269|PubMed:12782296}.	0	flavonol synthase activity [GO:0045431]; L-ascorbic acid binding [GO:0031418]; metal ion binding [GO:0046872]; naringenin 3-dioxygenase activity [GO:0045486]	0	Petroselinum crispum (Parsley) (Petroselinum hortense)	9.2.2.5.1	Secondary metabolism.phenolics.flavonoid biosynthesis.flavonols.flavonol synthase	flavonol synthase
Scaffold_1.4623	1.9	0.00879473	Aldehyde dehydrogenase family 2 member C4 (EC 1.2.1.3) (ALDH1a) (Protein REDUCED EPIDERMAL FLUORESCENCE 1)	Q56YU0	AL2C4	0	FUNCTION: Involved in ferulic acid and sinapic acid biosynthesis by oxidation of conyferylaldehyde and sinapaldehyde, respectively. Can oxidize L-lactaldehyde. Possesses activity on acetaldehyde and glycolaldehyde in vitro. {ECO:0000269|PubMed:11999848, ECO:0000269|PubMed:14729911}.	phenylpropanoid biosynthetic process [GO:0009699]	aldehyde dehydrogenase (NAD+) activity [GO:0004029]; coniferyl-aldehyde dehydrogenase activity [GO:0050269]; glyceraldehyde-3-phosphate dehydrogenase (NAD+) (non-phosphorylating) activity [GO:0043878]	cytosol [GO:0005829]	Arabidopsis thaliana (Mouse-ear cress)	21.5.1	Cell wall organisation.cell wall hydroxycinnamic acids.hydroxycinnamaldehyde dehydrogenase	hydroxycinnamaldehyde dehydrogenase
Scaffold_2.921	1.9	0.00068408	Beta-D-xylosidase 1 (AtBXL1) (EC 3.2.1.-) (Alpha-L-arabinofuranosidase) (EC 3.2.1.55)	Q9FGY1	BXL1	0	FUNCTION: Involved in pectic arabinan modification in mucilage secretory cells. Acts also as a beta-D-xylosidase during the remodeling of xylans in vascular development. {ECO:0000269|PubMed:12609041, ECO:0000269|PubMed:15181203, ECO:0000269|PubMed:19458117}.	arabinan catabolic process [GO:0031222]; seed coat development [GO:0010214]; xylan catabolic process [GO:0045493]	alpha-L-arabinofuranosidase activity [GO:0046556]; hydrolase activity, hydrolyzing O-glycosyl compounds [GO:0004553]; xylan 1,4-beta-xylosidase activity [GO:0009044]	apoplast [GO:0048046]; plant-type cell wall [GO:0009505]; plastid [GO:0009536]	Arabidopsis thaliana (Mouse-ear cress)	21.3.2.2.3.2	Cell wall organisation.pectin.rhamnogalacturonan I.modification and degradation.alpha-L-arabinofuranosidase activities.bifunctional alpha-L-arabinofuranosidase and beta-D-xylosidase (BXL)	bifunctional alpha-L-arabinofuranosidase and beta-D-xylosidase (BXL)
Scaffold_6.208	1.9	0.00068408	(6-4)DNA photolyase (EC 4.1.99.13) (Protein UV repair defective 3)	O48652	UVR3	0	FUNCTION: Involved in repair of UV radiation-induced DNA damage. Catalyzes the photoreactivation of pyrimidine [6-4] pyrimidone photoproduct (6-4 products). Binds specifically to DNA containing 6-4 products and repairs these lesions in a visible light-dependent manner. Not required for repair of cyclobutane pyrimidine dimer (CPD). {ECO:0000269|PubMed:17164245, ECO:0000269|PubMed:9421527}.	DNA repair [GO:0006281]; response to UV [GO:0009411]	DNA (6-4) photolyase activity [GO:0003914]; DNA binding [GO:0003677]; nucleotide binding [GO:0000166]	0	Arabidopsis thaliana (Mouse-ear cress)	14.9.1	DNA damage response.photoreactivation.6-4-type photolyase (UVR3)	6-4-type photolyase (UVR3)
Scaffold_7.2836	1.9	0.0200761	Tobamovirus multiplication protein 1 (NtTOM1)	Q402F4	TOM1	1e-139	FUNCTION: Necessary for the efficient intracellular multiplication of tobamoviruses, probably being a membrane anchor promoting the formation of the replication complex. {ECO:0000269|PubMed:16081069}.	viral replication complex formation and maintenance [GO:0046786]	0	integral component of membrane [GO:0016021]; plant-type vacuole membrane [GO:0009705]	Nicotiana tabacum (Common tobacco)	26.10.2.1	External stimuli response.virus.tobamovirus multiplication.replication host factor (TOM1)	TOM1 tobamovirus multiplication replication host factor
Scaffold_2.2591	1.9	0.000512751	ABC transporter I family member 20 (ABC transporter ABCI.20) (AtABCI20) (GCN-related protein 3) (Non-intrinsic ABC protein 9)	Q9LZ98	AB20I	0	0	0	ATPase activity [GO:0016887]; ATP binding [GO:0005524]	cytoplasm [GO:0005737]	Arabidopsis thaliana (Mouse-ear cress)	35.1	not assigned.annotated	ABC transporter I family member 20 OS=Arabidopsis thaliana (sp|q9lz98|ab20i_arath : 509.0)
Scaffold_8.1439	1.9	0.00338107	Ultraviolet-B receptor UVR8 (Protein UV-B RESISTANCE 8) (RCC1 domain-containing protein UVR8)	Q9FN03	UVR8	3.09e-38	FUNCTION: UV-B specific signaling component that acts as UV-B photoreceptor and plays a key role in establishing UV-protective responses in plants. Upon UV-B irradiation, UVR8 undergoes an immediate switch from homodimer to monomer, accumulates in the nucleus, interacts with the photomorphogenic repressor COP1 and regulates the expression of the transcription factor HY5 by associating with chroma…	entrainment of circadian clock [GO:0009649]; protein-chromophore linkage [GO:0018298]; response to UV [GO:0009411]; response to UV-B [GO:0010224]	chromatin binding [GO:0003682]; guanyl-nucleotide exchange factor activity [GO:0005085]; identical protein binding [GO:0042802]; photoreceptor activity [GO:0009881]; protein homodimerization activity [GO:0042803]	chromatin [GO:0000785]; cytosol [GO:0005829]; nucleus [GO:0005634]; plastid [GO:0009536]	Arabidopsis thaliana (Mouse-ear cress)	35.1	not assigned.annotated	Ultraviolet-B receptor UVR8 OS=Arabidopsis thaliana (sp|q9fn03|uvr8_arath : 124.0)
Scaffold_8.1632	1.9	2.23e-06	Protein RETICULATA-RELATED 6, chloroplastic	Q8RWG3	RER6	0	FUNCTION: May play a role in leaf development. {ECO:0000305|PubMed:23596191}.	multicellular organism development [GO:0007275]	0	chloroplast [GO:0009507]; chloroplast membrane [GO:0031969]; integral component of membrane [GO:0016021]	Arabidopsis thaliana (Mouse-ear cress)	35.1	not assigned.annotated	Protein RETICULATA-RELATED 6, chloroplastic OS=Arabidopsis thaliana (sp|q8rwg3|rer6_arath : 920.0)
Scaffold_1.4661	1.9	0.0125468	Uncharacterized protein	A0A175YJC9	A0A175YJC9	0	0	0	hydrolase activity [GO:0016787]	0	Daucus carota subsp. sativus (Carrot)	35.2	not assigned.not annotated	no hits & (original description: none)
Scaffold_3.1342	1.9	2.24e-06	23.2 kDa heat shock protein (OsHsp23.2)	Q7XUW5	HS232	9.6e-09	0	protein complex oligomerization [GO:0051259]; protein folding [GO:0006457]; response to heat [GO:0009408]; response to hydrogen peroxide [GO:0042542]; response to reactive oxygen species [GO:0000302]; response to salt stress [GO:0009651]	protein self-association [GO:0043621]; unfolded protein binding [GO:0051082]	endoplasmic reticulum [GO:0005783]	Oryza sativa subsp. japonica (Rice)	35.2	not assigned.not annotated	no hits & (original description: none)
Scaffold_9.28	1.9	6.12e-05	Serine/threonine-protein kinase STN8, chloroplastic (EC 2.7.11.1) (Protein STATE TRANSITION 8)	Q9LZV4	STN8	0	FUNCTION: Light-dependent serine/threonine protein kinase that specifically phosphorylates N-terminal threonine residues in psbA/D1, psbD/D2, psbC/CP43 and psbH, which are components of the core antenna complex of photosystem II. Phosphorylation of PSII core components facilitates the exchange of chlorophyll proteins between the grana and the stroma lamellae. Also involved in the phosphorylation …	photosystem II stabilization [GO:0042549]	ATP binding [GO:0005524]; protein kinase activity [GO:0004672]; protein serine/threonine kinase activity [GO:0004674]	chloroplast [GO:0009507]; chloroplast thylakoid [GO:0009534]; thylakoid [GO:0009579]	Arabidopsis thaliana (Mouse-ear cress)	1.1.1.4.1.2	Photosynthesis.photophosphorylation.photosystem II.photosynthetic acclimation.regulator phosphorylation.protein kinase (STN8)	photosynthetic acclimation STN8 kinase
Scaffold_4.1425	1.9	0.0342567	Cytokinin riboside 5'-monophosphate phosphoribohydrolase LOG3 (EC 3.2.2.n1) (Protein LONELY GUY 3)	Q8L8B8	LOG3	4.79e-138	FUNCTION: Cytokinin-activating enzyme working in the direct activation pathway. Phosphoribohydrolase that converts inactive cytokinin nucleotides to the biologically active free-base forms. {ECO:0000269|PubMed:19837870}.	cytokinin biosynthetic process [GO:0009691]	hydrolase activity, hydrolyzing N-glycosyl compounds [GO:0016799]	cytosol [GO:0005829]; nucleus [GO:0005634]	Arabidopsis thaliana (Mouse-ear cress)	11.4.1.2	Phytohormone action.cytokinin.biosynthesis.cytokinin phosphoribohydrolase	cytokinin phosphoribohydrolase
Scaffold_1.2345	1.9	0.0382735	NAC domain-containing protein 2 (SlNAP2)	K4BNG7	NAP2	4.37e-120	FUNCTION: Transcription factor that binds DNA motifs 5'-CGT[AG](5N)NACG[ACT][AC][AT][ACG][ACT]-3' and 5'-CACG[ACT][AC][AT][AGT][CT]-3' in target genes promoters. Promotes leaf senescence (developmental, light-induced and ABA-induced senescence) and regulates fruit yield and sugar content, probably by establishing abscisic acid (ABA) homeostasis. Activates the expression of senescence and ABA asso…	abscisic acid-activated signaling pathway [GO:0009738]; abscisic acid homeostasis [GO:1902265]; leaf senescence [GO:0010150]; regulation of reproductive fruiting body development [GO:0031155]; regulation of transcription, DNA-templated [GO:0006355]; response to abscisic acid [GO:0009737]; response to absence of light [GO:0009646]	sequence-specific DNA binding [GO:0043565]	nucleus [GO:0005634]	Solanum lycopersicum (Tomato) (Lycopersicon esculentum)	15.5.17	RNA biosynthesis.transcriptional regulation.transcription factor (NAC)	transcription factor (NAC)
Scaffold_5.3669	1.8	0.00338107	Uncharacterized protein At4g14100	Q67YC9	Y4141	9.61e-75	0	0	0	secretory vesicle [GO:0099503]; vacuole [GO:0005773]	Arabidopsis thaliana (Mouse-ear cress)	35.1	not assigned.annotated	Uncharacterized protein At4g14100 OS=Arabidopsis thaliana (sp|q67yc9|y4141_arath : 222.0)
Scaffold_7.2677	1.8	0.00146982	Uncharacterized protein	A0A166GIA7	A0A166GIA7	0	0	0	0	0	Daucus carota subsp. sativus (Carrot)	35.2	not assigned.not annotated	no hits & (original description: none)
Scaffold_4.664	1.8	0.000404824	Probable terpene synthase 12 (RcSeTPS12) (EC 4.2.3.-)	B9T825	TPS12	0	FUNCTION: Probable sesquiterpene synthase. {ECO:0000250}.	0	magnesium ion binding [GO:0000287]; terpene synthase activity [GO:0010333]	0	Ricinus communis (Castor bean)	9.1.4.2	Secondary metabolism.terpenoids.terpene biosynthesis.mono-/sesquiterpene-/diterpene synthase	mono-/sesquiterpene-/diterpene synthase
Scaffold_1.3659	1.7	0.0455006	Subtilisin-like protease SBT5.4 (EC 3.4.21.-) (Subtilase subfamily 5 member 4) (AtSBT5.4)	F4JXC5	SBT54	0	FUNCTION: Serine protease. Has a substrate preference for the hydrophobic residues Phe and Ala and the basic residue Asp in the P1 position, and for Asp, Leu or Ala in the P1' position (By similarity). Interferes with CLAVATA 3 (CLV3) signaling, but does not cleave CLV3. {ECO:0000250, ECO:0000269|PubMed:19588163}.	maintenance of meristem identity [GO:0010074]; regulation of growth [GO:0040008]	serine-type endopeptidase activity [GO:0004252]	endoplasmic reticulum [GO:0005783]; plasma membrane [GO:0005886]	Arabidopsis thaliana (Mouse-ear cress)	12.3.3.1.2.5	Chromatin organisation.histone modifications.histone lysine methylation.PRC2 histone methylation complex.associated protein factors.histone H3 methylation reader (PWO)	histone H3 methylation reader (PWO)
Scaffold_5.191	1.7	0.00558367	Heme-binding-like protein At3g10130, chloroplastic	Q9SR77	HBPL1	9.74e-22	0	0	0	chloroplast [GO:0009507]; chloroplast thylakoid membrane [GO:0009535]; plastoglobule [GO:0010287]	Arabidopsis thaliana (Mouse-ear cress)	35.1	not assigned.annotated	Heme-binding-like protein At3g10130, chloroplastic OS=Arabidopsis thaliana (sp|q9sr77|hbpl1_arath : 87.4)
Scaffold_1.3070	1.7	0.0126245	Probable E3 ubiquitin-protein ligase XBOS34 (EC 2.3.2.27) (Ankyrin repeat domain and RING finger-containing protein XBOS34) (RING-type E3 ubiquitin transferase XBOS34) (XB3 protein homolog 4)	Q7XI08	XB34	2.31e-07	0	protein ubiquitination [GO:0016567]	metal ion binding [GO:0046872]; transferase activity [GO:0016740]	0	Oryza sativa subsp. japonica (Rice)	35.2	not assigned.not annotated	no hits & (original description: none)
Scaffold_4.339	1.7	0.0280593	Methyltransf_11 domain-containing protein	A0A166A5S6	A0A166A5S6	3.69e-165	0	0	methyltransferase activity [GO:0008168]	0	Daucus carota subsp. sativus (Carrot)	35.2	not assigned.not annotated	no hits & (original description: none)
Scaffold_1.863	1.7	6.12e-05	Protein ACTIVITY OF BC1 COMPLEX KINASE 3, chloroplastic (ABC1-LIKE KINASE 3) (EC 2.7.-.-) (EC 2.7.11.1) (Protein REPRESSOR OF BDR1)	Q9MA15	AB1K3	1.61e-130	FUNCTION: Kinase that can phosphorylate the tocopherol cyclase VTE1, a key enzyme of tocopherol (vitamin E) metabolism and involved in the recycling of oxidated alpha-tocopherol quinone, possibly stabilizing it at plastoglobules. Regulates also membrane prenylquinone composition (PubMed:23632854). Required for photooxidative stress responses to prevent photosystem II core and chlorophyll degradat…	cellular response to nitrogen starvation [GO:0006995]; chloroplast organization [GO:0009658]; plastoglobule organization [GO:0080177]; protein stabilization [GO:0050821]; regulation of tocopherol cyclase activity [GO:1902171]; response to high light intensity [GO:0009644]; response to photooxidative stress [GO:0080183]; response to red light [GO:0010114]; response to water deprivation [GO:0009414]	ATP binding [GO:0005524]; protein kinase activity [GO:0004672]	chloroplast [GO:0009507]; mitochondrion [GO:0005739]; plastoglobule [GO:0010287]	Arabidopsis thaliana (Mouse-ear cress)	18.4.7.4	Protein modification.phosphorylation.atypical protein kinase families.protein kinase (ABC1)	protein kinase (ABC1)
Scaffold_1.1491	1.7	3.84e-07	GDP-mannose 3,5-epimerase 1 (GDP-Man 3,5-epimerase 1) (EC 5.1.3.18) (OsGME-1)	A2Z7B3	GME1	0	FUNCTION: Catalyzes a reversible epimerization of GDP-D-mannose that precedes the committed step in the biosynthesis of vitamin C (L-ascorbate), resulting in the hydrolysis of the highly energetic glycosyl-pyrophosphoryl linkage. Able to catalyze 2 distinct epimerization reactions and can release both GDP-L-galactose and GDP-L-gulose from GDP-mannose. {ECO:0000250|UniProtKB:Q93VR3}.	L-ascorbic acid biosynthetic process [GO:0019853]	GDP-mannose 3,5-epimerase activity [GO:0047918]; NAD binding [GO:0051287]	0	Oryza sativa subsp. indica (Rice)	10.3.1.4	Redox homeostasis.low-molecular-weight scavengers.ascorbate biosynthesis.GDP-D-mannose-epimerase (GME)	GDP-D-mannose-epimerase (GME)
Scaffold_7.2544	1.7	0.0454691	Transcription factor bHLH63 (Basic helix-loop-helix protein 63) (AtbHLH63) (bHLH 63) (Protein CRYPTOCHROME INTERACTING BASIC-HELIX-LOOP-HELIX 1) (Transcription factor EN 84) (bHLH transcription factor bHLH063)	Q8GY61	BH063	1.88e-65	FUNCTION: Transcription factor that binds DNA to G box 5'-CACGTG-3' and, to a lower extent, to E-box 5'-CANNTG-3' in vitro. Binds to chromatin DNA of the FT gene and promotes its expression, and thus triggers flowering in response to blue light. {ECO:0000269|PubMed:18988809, ECO:0000269|PubMed:24130508}.	flower development [GO:0009908]; positive regulation of flower development [GO:0009911]; response to blue light [GO:0009637]; transcription, DNA-templated [GO:0006351]	DNA binding [GO:0003677]; DNA-binding transcription factor activity [GO:0003700]; protein dimerization activity [GO:0046983]	nucleus [GO:0005634]	Arabidopsis thaliana (Mouse-ear cress)	15.5.32	RNA biosynthesis.transcriptional regulation.transcription factor (bHLH)	transcription factor (bHLH)
Scaffold_4.1167	1.6	0.0395421	Solanesyl diphosphate synthase 3, chloroplastic/mitochondrial (EC 2.5.1.85) (All-trans-nonaprenyl-diphosphate synthase 3 (geranylgeranyl-diphosphate specific)) (Geranyl diphosphate synthase 1) (Trans-type polyprenyl pyrophosphate synthase) (AtPPPS)	Q5HZ00	SPS3	0	FUNCTION: May be involved in the supply of solanesyl diphosphate for ubiquinone-9 (UQ-9) biosynthesis in mitochondria (PubMed:21950843). Synthesizes C25 to C45 medium / long-chain products depending on the type of substrate available (PubMed:21220764). Can use geranyl diphosphate, farnesyl diphosphate or geranylgeranyl diphosphate as substrates, but not dimethylallyl diphosphate (PubMed:11069698,…	embryo development ending in seed dormancy [GO:0009793]; isoprenoid biosynthetic process [GO:0008299]; plastoquinone biosynthetic process [GO:0010236]; ubiquinone biosynthetic process [GO:0006744]	all-trans-nonaprenyl-diphosphate synthase (geranylgeranyl-diphosphate specific) activity [GO:0052924]; farnesyltranstransferase activity [GO:0004311]; metal ion binding [GO:0046872]; prenyltransferase activity [GO:0004659]; trans-octaprenyltranstransferase activity [GO:0050347]	chloroplast [GO:0009507]; mitochondrion [GO:0005739]; plastid [GO:0009536]; transferase complex [GO:1990234]	Arabidopsis thaliana (Mouse-ear cress)	7.8.2.2	Coenzyme metabolism.prenylquinone biosynthesis.solanesyl diphosphate synthase activities.trans-long-chain prenyl diphosphate synthase (PPPS)	trans-long-chain prenyl diphosphate synthase (PPPS)
Scaffold_4.719	1.6	0.0116626	Cellulose synthase-like protein H1 (EC 2.4.1.-) (OsCslH1)	Q339N5	CSLH1	0	FUNCTION: Thought to be a Golgi-localized beta-glycan synthase that polymerize the backbones of noncellulosic polysaccharides (hemicelluloses) of plant cell wall.	cellulose biosynthetic process [GO:0030244]; cell wall organization [GO:0071555]; plant-type primary cell wall biogenesis [GO:0009833]	cellulose synthase (UDP-forming) activity [GO:0016760]; cellulose synthase activity [GO:0016759]	Golgi apparatus [GO:0005794]; Golgi membrane [GO:0000139]; integral component of membrane [GO:0016021]; plasma membrane [GO:0005886]; trans-Golgi network [GO:0005802]	Oryza sativa subsp. japonica (Rice)	35.1	not assigned.annotated	Cellulose synthase-like protein H1 OS=Oryza sativa subsp. japonica (sp|q339n5|cslh1_orysj : 716.0)
Scaffold_6.2489	1.6	0.0166861	Protein CONSERVED IN THE GREEN LINEAGE AND DIATOMS 27, chloroplastic	Q9FN15	GLD27	3.7e-148	FUNCTION: Required for growth in low iron conditions. {ECO:0000269|PubMed:23043051}.	response to iron ion starvation [GO:1990641]	0	chloroplast [GO:0009507]; integral component of membrane [GO:0016021]	Arabidopsis thaliana (Mouse-ear cress)	35.1	not assigned.annotated	Protein CONSERVED IN THE GREEN LINEAGE AND DIATOMS 27, chloroplastic OS=Arabidopsis thaliana (sp|q9fn15|gld27_arath : 412.0)
Scaffold_5.2244	1.6	0.000601727	Stress enhanced protein 2, chloroplastic	Q9SJ02	STEP2	2.13e-75	FUNCTION: May be involved in non-photochemical quenching, a process that maintains the balance between dissipation and utilization of light energy to minimize generation of oxidizing molecules, thereby protecting the plant against photo-oxidative damage (By similarity). May play a photoprotective role in the thylakoid membrane in response to light stress (Probable). {ECO:0000250|UniProtKB:Q9XF91,…	cellular response to high light intensity [GO:0071486]; cellular response to UV-A [GO:0071492]; photosynthesis, light harvesting [GO:0009765]; response to wounding [GO:0009611]	chlorophyll binding [GO:0016168]	chloroplast thylakoid membrane [GO:0009535]; integral component of membrane [GO:0016021]; photosystem II [GO:0009523]	Arabidopsis thaliana (Mouse-ear cress)	1.1.1.6.1.2	Photosynthesis.photophosphorylation.photosystem II.LHC-related protein groups.two-helix LHC-related protein group.protein (SEP2)	SEP2 LHC-related protein
Scaffold_5.125	1.6	0.0382735	E3 ubiquitin-protein ligase AIRP2 (EC 2.3.2.27) (Protein ABA INSENSITIVE RING PROTEIN 2) (AtAIRP2) (RING-type E3 ubiquitin transferase AIRP2)	Q9M022	AIRP2	2.04e-130	FUNCTION: Possesses E3 ubiquitin-protein ligase activity in vitro when associated with the E2 enzyme UBC8 in vitro (PubMed:21969385, PubMed:28626006). Plays combinatory roles with AIRP1 in the positive regulation of the abscisic acid-mediated drought stress response (PubMed:21969385). Plays a positive role in abscisic acid- and high salinity-regulated seed germination through the ubiquitin-protea…	positive regulation of abscisic acid-activated signaling pathway [GO:0009789]; protein ubiquitination [GO:0016567]; response to abscisic acid [GO:0009737]; response to salt stress [GO:0009651]; ubiquitin-dependent protein catabolic process [GO:0006511]	metal ion binding [GO:0046872]; ubiquitin protein ligase activity [GO:0061630]; ubiquitin-protein transferase activity [GO:0004842]	cytosol [GO:0005829]	Arabidopsis thaliana (Mouse-ear cress)	19.2.2.1.5.3.2	Protein homeostasis.ubiquitin-proteasome system.ubiquitin-fold protein conjugation.ubiquitin conjugation (ubiquitylation).ubiquitin-ligase E3 activities.RING-domain E3 ligase activities.RING-HC-class E3 ligase	RING-HC-class E3 ligase
Scaffold_4.1430	1.6	0.0248397	Phenylalanine ammonia-lyase 1 (EC 4.3.1.24)	O23865	PAL1	0	FUNCTION: This is a key enzyme of plant metabolism catalyzing the first reaction in the biosynthesis from L-phenylalanine of a wide variety of natural products based on the phenylpropane skeleton.	cinnamic acid biosynthetic process [GO:0009800]; L-phenylalanine catabolic process [GO:0006559]	phenylalanine ammonia-lyase activity [GO:0045548]	cytoplasm [GO:0005737]	Daucus carota (Wild carrot)	9.2.1.1.1	Secondary metabolism.phenolics.p-coumaroyl-CoA biosynthesis.phenylalanine ammonia lyase activity.phenylalanine ammonia lyase (PAL)	phenylalanine ammonia lyase (PAL)
Scaffold_2.171	1.6	0.0036517	Protein DETOXIFICATION 31 (AtDTX31) (Multidrug and toxic compound extrusion protein 31) (MATE protein 31) (Protein ROOT HAIR SPECIFIC 2)	Q9LPV4	DTX31	0	FUNCTION: Positively mediates root hair elongation. {ECO:0000269|PubMed:19448035}.	root hair elongation [GO:0048767]	antiporter activity [GO:0015297]; transmembrane transporter activity [GO:0022857]; xenobiotic transmembrane transporter activity [GO:0042910]	integral component of membrane [GO:0016021]; membrane [GO:0016020]; vacuolar membrane [GO:0005774]	Arabidopsis thaliana (Mouse-ear cress)	24.2.4.1.1	Solute transport.carrier-mediated transport.MOP superfamily.MATE family.metabolite transporter (DTX)	metabolite transporter (DTX)
Scaffold_4.1705	1.6	0.0189471	Protein DETOXIFICATION 24 (AtDTX24) (Multidrug and toxic compound extrusion protein 24) (MATE protein 24)	F4J158	DTX24	2.38e-179	0	0	antiporter activity [GO:0015297]; transmembrane transporter activity [GO:0022857]; xenobiotic transmembrane transporter activity [GO:0042910]	integral component of membrane [GO:0016021]; membrane [GO:0016020]	Arabidopsis thaliana (Mouse-ear cress)	24.2.4.1.1	Solute transport.carrier-mediated transport.MOP superfamily.MATE family.metabolite transporter (DTX)	metabolite transporter (DTX)
Scaffold_4.1204	1.6	0.00926046	Calcium uptake protein, mitochondrial (Mitochondrial calcium uniporter)	Q9SZ45	MICU	6.84e-180	FUNCTION: Calcium-binding protein maintaining matrix calcium levels at low concentration. Regulates mitochondrial calcium dynamics in planta by restricting influx. {ECO:0000269|PubMed:26530087}.	calcium ion transport [GO:0006816]; mitochondrial calcium ion transmembrane transport [GO:0006851]; negative regulation of mitochondrial calcium ion concentration [GO:0051562]	calcium ion binding [GO:0005509]	mitochondrial inner membrane [GO:0005743]; mitochondrial intermembrane space [GO:0005758]; mitochondrion [GO:0005739]	Arabidopsis thaliana (Mouse-ear cress)	24.3.15.2	Solute transport.channels.MCU calcium uniporter complex.regulator component MICU	regulator component MICU of MCU calcium uniporter complex
Scaffold_1.4090	1.5	0.000431601	L-aspartate oxidase, chloroplastic (EC 1.4.3.16) (Protein FLAGELLIN-INSENSITIVE 4)	Q94AY1	NADB	0	FUNCTION: Catalyzes the oxidation of L-aspartate to iminoaspartate. Can complement nadB-deficient E.coli mutant. Plays a role in stomatal immunity. {ECO:0000269|PubMed:16698895, ECO:0000269|PubMed:22730426}.	NAD biosynthetic process [GO:0009435]	L-aspartate:fumarate oxidoreductase activity [GO:0044318]; L-aspartate oxidase activity [GO:0008734]	chloroplast [GO:0009507]	Arabidopsis thaliana (Mouse-ear cress)	7.9.1.1	Coenzyme metabolism.NAD/NADP biosynthesis.de-novo pathway.aspartate oxidase	aspartate oxidase
Scaffold_9.183	1.5	0.000601727	Probable pyridoxal 5'-phosphate synthase subunit PDX1 (PLP synthase subunit PDX1) (EC 4.3.3.6) (Ethylene-inducible protein HEVER)	Q39963	PDX1	0	FUNCTION: Catalyzes the formation of pyridoxal 5'-phosphate from ribose 5-phosphate (RBP), glyceraldehyde 3-phosphate (G3P) and ammonia. The ammonia is provided by PDX2. Can also use ribulose 5-phosphate and dihydroxyacetone phosphate as substrates, resulting from enzyme-catalyzed isomerization of RBP and G3P, respectively. Also plays an indirect role in resistance to singlet oxygen-generating ph…	pyridoxal phosphate biosynthetic process [GO:0042823]	pyridoxal 5'-phosphate synthase (glutamine hydrolysing) activity [GO:0036381]	0	Hevea brasiliensis (Para rubber tree) (Siphonia brasiliensis)	7.7.1.1	Coenzyme metabolism.pyridoxalphosphate biosynthesis.pyridoxal 5-phosphate synthase complex.synthase component	synthase component of pyridoxal 5-phosphate synthase complex
Scaffold_3.2728	1.5	0.0104292	NADPH--cytochrome P450 reductase (CPR) (P450R) (EC 1.6.2.4)	Q05001	NCPR	0	FUNCTION: This enzyme is required for electron transfer from NADP to cytochrome P450 in microsomes. It can also provide electron transfer to heme oxygenase and cytochrome B5. {ECO:0000255|HAMAP-Rule:MF_03212}.	0	flavin adenine dinucleotide binding [GO:0050660]; FMN binding [GO:0010181]; NADP binding [GO:0050661]; NADPH-hemoprotein reductase activity [GO:0003958]	endoplasmic reticulum membrane [GO:0005789]; integral component of membrane [GO:0016021]	Catharanthus roseus (Madagascar periwinkle) (Vinca rosea)	50.1.6	Enzyme classification.EC_1 oxidoreductases.EC_1.6 oxidoreductase acting on NADH or NADPH	NADPH--cytochrome P450 reductase OS=Catharanthus roseus (sp|q05001|ncpr_catro : 989.0) & Enzyme classification.EC_1 oxidoreductases.EC_1.6 oxidoreductase acting on NADH or NADPH(50.1.6 : 574.7)
Scaffold_2.2513	1.5	0.0382735	Probable protein disulfide-isomerase A6 (EC 5.3.4.1) (P5)	P38661	PDIA6	0	0	cell redox homeostasis [GO:0045454]	protein disulfide isomerase activity [GO:0003756]	endoplasmic reticulum lumen [GO:0005788]	Medicago sativa (Alfalfa)	35.1	not assigned.annotated	Probable protein disulfide-isomerase A6 OS=Medicago sativa (sp|p38661|pdia6_medsa : 478.0)
Scaffold_3.70	1.5	0.000601727	Probable acyl-activating enzyme 18, peroxisomal (EC 6.2.1.-)	Q84P17	AEE18	0	FUNCTION: May be involved in the peroxisomal activation of 2,4-dichlorophenoxybutyric acid (2,4-DB), a precursor of active auxins that inhibit root growth. {ECO:0000269|PubMed:19043666}.	auxin metabolic process [GO:0009850]; fatty acid metabolic process [GO:0006631]	ligase activity [GO:0016874]	peroxisome [GO:0005777]	Arabidopsis thaliana (Mouse-ear cress)	35.1	not assigned.annotated	Probable acyl-activating enzyme 18, peroxisomal OS=Arabidopsis thaliana (sp|q84p17|aee18_arath : 1038.0)
Scaffold_5.3491	1.5	0.0197078	Uncharacterized protein At5g50100, chloroplastic	Q8W485	Y5010	2.35e-79	0	tissue regeneration [GO:0042246]	protein disulfide oxidoreductase activity [GO:0015035]	chloroplast [GO:0009507]; mitochondrion [GO:0005739]	Arabidopsis thaliana (Mouse-ear cress)	35.1	not assigned.annotated	Uncharacterized protein At5g50100, chloroplastic OS=Arabidopsis thaliana (sp|q8w485|y5010_arath : 227.0)
Scaffold_3.1812	1.5	0.0186745	Uncharacterized protein	A0A162ACR0	A0A162ACR0	5.66e-145	0	0	0	0	Daucus carota subsp. sativus (Carrot)	35.2	not assigned.not annotated	no hits & (original description: none)
Scaffold_4.1464	1.5	0.00333722	Uncharacterized protein	A0A2G5D119	A0A2G5D119	9.78e-119	0	respiratory electron transport chain [GO:0022904]	0	integral component of membrane [GO:0016021]	Aquilegia coerulea (Rocky mountain columbine)	35.2	not assigned.not annotated	no hits & (original description: none)
Scaffold_7.1370	1.5	0.022046	Chaperonin-like RbcX protein 2, chloroplastic (AtRBCX2)	Q8L9X2	RBCX2	2.94e-81	FUNCTION: Chaperone involved in RuBisCO assembly process. {ECO:0000269|PubMed:21922322}.	chaperone-mediated protein folding [GO:0061077]	protein folding chaperone [GO:0044183]	chloroplast stroma [GO:0009570]	Arabidopsis thaliana (Mouse-ear cress)	1.2.1.2.4	Photosynthesis.calvin cycle.ribulose-1,5-bisphosphat carboxylase/oxygenase (RuBisCo) activity.RuBisCo assembly.assembly factor (RbcX)	RbcX assembly factor involved in RuBisCo assembly
Scaffold_1.1520	1.5	0.0444696	Early light-induced protein 1, chloroplastic	P93735	ELIP1	4.73e-64	FUNCTION: Prevents excess accumulation of free chlorophyll by inhibiting the entire chlorophyll biosynthesis pathway (e.g. 5-aminolevulinate synthesis and Mg-protoporphyrin IX chelatase activity), and hence prevent photooxidative stress (By similarity). Probably involved in the integration of pigments into the mature light-harvesting pigment-protein complexes. Light-harvesting chlorophyll (LHC) a…	cellular response to blue light [GO:0071483]; cellular response to far red light [GO:0071490]; cellular response to heat [GO:0034605]; cellular response to high light intensity [GO:0071486]; cellular response to red light [GO:0071491]; cellular response to UV-A [GO:0071492]; photoprotection [GO:0010117]; photosynthesis [GO:0015979]; positive regulation of seed germination [GO:0010030]; regulation…	0	chloroplast thylakoid membrane [GO:0009535]; integral component of membrane [GO:0016021]; photosystem I [GO:0009522]; photosystem II [GO:0009523]	Arabidopsis thaliana (Mouse-ear cress)	1.1.1.6.2.1	Photosynthesis.photophosphorylation.photosystem II.LHC-related protein groups.three-helix LHC-related protein group.protein (ELIP)	ELIP LHC-related protein
Scaffold_6.2152	1.5	0.000346925	Peroxisome biogenesis factor 10 (PER10) (Peroxin-10) (Peroxisomal biogenesis factor 10) (AtPEX10) (AthPEX10) (Peroxisome assembly protein 10) (Pex10p)	Q9SYU4	PEX10	9.05e-08	FUNCTION: Involved in the formation of peroxisomes, lipid bodies and protein bodies. Required for normal-shaped peroxisomes that can physically associate with the outer membrane of the chloroplast envelope. Not involved in beta-oxidation and glyoxylate cycle. Acts as an E3 ubiquitin-protein ligase. {ECO:0000269|PubMed:12883010, ECO:0000269|PubMed:14576288, ECO:0000269|PubMed:17215364, ECO:0000269…	embryo development ending in seed dormancy [GO:0009793]; fatty acid beta-oxidation [GO:0006635]; peroxisome-chloroplast membrane tethering [GO:0010381]; peroxisome organization [GO:0007031]; photorespiration [GO:0009853]; protein import into peroxisome matrix [GO:0016558]; protein monoubiquitination [GO:0006513]	metal ion binding [GO:0046872]; ubiquitin-protein transferase activity [GO:0004842]	cytosol [GO:0005829]; peroxisomal membrane [GO:0005778]; peroxisome [GO:0005777]	Arabidopsis thaliana (Mouse-ear cress)	19.4.2.4	Protein homeostasis.proteolysis.serine-type peptidase activities.S16-class protease (LON)	protease (LON)
Scaffold_8.1792	1.5	0.0280593	Thioredoxin-like 2, chloroplastic (Lilium-type thioredoxin 2) (OsTrx19)	Q5TKD8	TRL2	2.53e-94	FUNCTION: Probable thiol-disulfide oxidoreductase that may participate in various redox reactions.	cell redox homeostasis [GO:0045454]; oxidation-reduction process [GO:0055114]	0	chloroplast [GO:0009507]	Oryza sativa subsp. japonica (Rice)	10.5.7	Redox homeostasis.chloroplast redox homeostasis.atypical thioredoxin (ACHT)	atypical thioredoxin (ACHT)
Scaffold_1.1918	1.5	0.0116626	Transcription factor HY5-like (HY5 homolog) (bZIP transcription factor 64) (AtbZIP64)	Q8W191	HYH	2.41e-45	FUNCTION: Transcription factor that promotes photomorphogenesis in light. Acts downstream of the light receptor network and directly affects transcription of light-induced genes. Specifically involved in the blue light specific pathway, suggesting that it participates in transmission of cryptochromes (CRY1 and CRY2) signals to downstream responses. In darkness, its degradation prevents the activa…	red, far-red light phototransduction [GO:0009585]; red or far-red light signaling pathway [GO:0010017]; regulation of photomorphogenesis [GO:0010099]; response to far red light [GO:0010218]; response to karrikin [GO:0080167]; response to red light [GO:0010114]; response to UV-B [GO:0010224]	DNA binding [GO:0003677]; DNA-binding transcription factor activity [GO:0003700]	nucleus [GO:0005634]	Arabidopsis thaliana (Mouse-ear cress)	15.5.4.1	RNA biosynthesis.transcriptional regulation.bZIP transcription factor superfamily.transcription factor (bZIP)	transcription factor (bZIP)
Scaffold_4.1389	1.5	0.000344713	Pentatricopeptide repeat-containing protein At3g09650, chloroplastic (Protein HIGH CHLOROPHYLL FLUORESCENCE 152)	Q9SF38	PP222	0	FUNCTION: Involved in the processing of polycistronic chloroplast psbB-psbT-psbH-petB-petD transcript. Could bind RNA. {ECO:0000269|PubMed:11549768, ECO:0000269|PubMed:12782738}.	mRNA processing [GO:0006397]	mRNA binding [GO:0003729]; nucleotide binding [GO:0000166]	chloroplast stroma [GO:0009570]	Arabidopsis thaliana (Mouse-ear cress)	16.12.4.4	RNA processing.organelle machinery.RNA stability.transcript stability factor (HCF152)	HCF152 plastidial RNA transcript stability factor
Scaffold_9.2446	1.5	0.00448826	Trans-cinnamate 4-monooxygenase (EC 1.14.14.91) (Cinnamic acid 4-hydroxylase) (C4H) (CA4H) (Cytochrome P450 73) (Cytochrome P450C4H)	Q43033	TCMO	0	FUNCTION: Controls carbon flux to pigments essential for pollination or UV protection, to numerous pytoalexins synthesized by plants when challenged by pathogens, and to lignins. {ECO:0000250|UniProtKB:Q04468}.	0	heme binding [GO:0020037]; iron ion binding [GO:0005506]; trans-cinnamate 4-monooxygenase activity [GO:0016710]	0	Petroselinum crispum (Parsley) (Petroselinum hortense)	9.2.1.2	Secondary metabolism.phenolics.p-coumaroyl-CoA biosynthesis.cinnamate 4-hydroxylase (C4H)	cinnamate 4-hydroxylase (C4H)
Scaffold_4.2286	-1.5	0.000484341	Plastidial pyruvate kinase 2 (PKp2) (EC 2.7.1.40) (Plastidial pyruvate kinase 1) (PKP1) (Pyruvate kinase III) (Pyruvate kinase isozyme B1, chloroplastic) (PKP-BETA1) (Plastidic pyruvate kinase beta subunit 1)	Q9FLW9	PKP2	0	FUNCTION: Required for plastidial pyruvate kinase activity. Involved in seed oil accumulation, embryo development and seed storage compounds mobilization upon germination. {ECO:0000269|PubMed:17557808, ECO:0000269|PubMed:17892448, ECO:0000269|PubMed:17965177}.	fatty acid biosynthetic process [GO:0006633]; glycolytic process [GO:0006096]; lipid metabolic process [GO:0006629]; response to cadmium ion [GO:0046686]; seed development [GO:0048316]; seed maturation [GO:0010431]	ATP binding [GO:0005524]; kinase activity [GO:0016301]; magnesium ion binding [GO:0000287]; potassium ion binding [GO:0030955]; pyruvate kinase activity [GO:0004743]	chloroplast [GO:0009507]; chloroplast stroma [GO:0009570]; cytoplasm [GO:0005737]; mitochondrion [GO:0005739]	Arabidopsis thaliana (Mouse-ear cress)	3.12.8	Carbohydrate metabolism.plastidial glycolysis.pyruvate kinase	pyruvate kinase
Scaffold_7.3121	-1.5	0.00937714	Uncharacterized protein	A0A161YDJ6	A0A161YDJ6	4.51e-92	0	0	0	integral component of membrane [GO:0016021]	Daucus carota subsp. sativus (Carrot)	35.2	not assigned.not annotated	no hits & (original description: none)
Scaffold_8.1818	-1.5	0.0192758	IAA-amino acid hydrolase ILR1-like 1 (EC 3.5.1.-)	Q8S9S4	ILL1	0	FUNCTION: Hydrolyzes certain amino acid conjugates of the plant growth regulator indole-3-acetic acid (IAA). {ECO:0000250}.	auxin metabolic process [GO:0009850]	hydrolase activity [GO:0016787]; IAA-Ala conjugate hydrolase activity [GO:0010179]	endoplasmic reticulum [GO:0005783]; endoplasmic reticulum lumen [GO:0005788]	Oryza sativa subsp. japonica (Rice)	19.4.5.6.6	Protein homeostasis.proteolysis.metallopeptidase activities.aminopeptidase activities.M20-class IAA-amino acid hydrolase	M20 IAA-amino acid hydrolase
Scaffold_9.486	-1.6	0.00443722	Nucleobase-ascorbate transporter 12 (AtNAT12)	Q3E7D0	NAT12	0	0	adenine import across plasma membrane [GO:0098702]; guanine import across plasma membrane [GO:0098710]; hypoxanthine transport [GO:0035344]; uracil import across plasma membrane [GO:0098721]	adenine transmembrane transporter activity [GO:0015207]; guanine transmembrane transporter activity [GO:0015208]; solute:cation symporter activity [GO:0015294]; uracil transmembrane transporter activity [GO:0015210]	integral component of membrane [GO:0016021]; plasma membrane [GO:0005886]	Arabidopsis thaliana (Mouse-ear cress)	24.2.3.3.2	Solute transport.carrier-mediated transport.APC superfamily.NCS-2 family.solute transporter (NAT)	solute transporter (NAT)
Scaffold_1.5389	-1.7	0.0376544	Uncharacterized protein	A0A166CMW3	A0A166CMW3	4.19e-33	0	0	0	0	Daucus carota subsp. sativus (Carrot)	35.2	not assigned.not annotated	no hits & (original description: none)
Scaffold_7.3120	-1.7	0.0293108	Uncharacterized protein	A0A175YF03	A0A175YF03	8.73e-86	0	0	0	integral component of membrane [GO:0016021]	Daucus carota subsp. sativus (Carrot)	35.2	not assigned.not annotated	no hits & (original description: none)
Scaffold_6.1363	-1.7	0.0200225	Homeobox-leucine zipper protein HAT14 (Homeodomain-leucine zipper protein HAT14) (HD-ZIP protein 14)	P46665	HAT14	3.89e-88	FUNCTION: Probable transcription factor. {ECO:0000250}.	0	DNA-binding transcription factor activity [GO:0003700]; sequence-specific DNA binding [GO:0043565]	nucleus [GO:0005634]	Arabidopsis thaliana (Mouse-ear cress)	15.5.3.1	RNA biosynthesis.transcriptional regulation.Homeobox transcription factor superfamily.transcription factor (HD-ZIP I/II)	transcription factor (HD-ZIP I/II)
Scaffold_6.753	-1.7	3.84e-09	(-)-germacrene D synthase (EC 4.2.3.22) (EC 4.2.3.75)	Q6Q3H3	TPSGD	0	FUNCTION: Involved in the biosynthesis of germacrene D. Can use farnesyl diphosphate as substrate, but not geranyl diphosphate or geranylgeranyl diphosphate. Produces mainly (-)-germacrene D along with gamma-cadinene. {ECO:0000269|PubMed:15464152}.	terpenoid biosynthetic process [GO:0016114]	germacradienol synthase activity [GO:0034004]; germacrene-D synthase activity [GO:0052577]; magnesium ion binding [GO:0000287]	cytoplasm [GO:0005737]	Vitis vinifera (Grape)	9.1.4.2	Secondary metabolism.terpenoids.terpene biosynthesis.mono-/sesquiterpene-/diterpene synthase	mono-/sesquiterpene-/diterpene synthase
Scaffold_7.2378	-1.7	0.00599992	ABC transporter G family member 5 (ABC transporter ABCG.5) (AtABCG5) (White-brown complex homolog protein 5) (AtWBC5)	Q9SIT6	AB5G	0	0	transmembrane transport [GO:0055085]	ATPase activity [GO:0016887]; ATPase-coupled transmembrane transporter activity [GO:0042626]; ATP binding [GO:0005524]	integral component of membrane [GO:0016021]; plasma membrane [GO:0005886]	Arabidopsis thaliana (Mouse-ear cress)	24.1.3.2.2	Solute transport.primary active transport.ABC superfamily.ABC2 family.subfamily ABCG transporter	subfamily ABCG transporter
Scaffold_7.684	-1.8	0.0206293	2-methyl-6-phytyl-1,4-hydroquinone methyltransferase, chloroplastic (EC 2.1.1.295) (37 kDa inner envelope membrane protein) (E37) (MPBQ/MSBQ methyltransferase)	P23525	IN37	0	FUNCTION: Involved in a key methylation step in both tocopherols (vitamin E) and plastoquinone synthesis. Catalyzes the conversion of 2-methyl-6-phytyl-1,4-hydroquinone (MPBQ) to 2,3-dimethyl-6-phytyl-1,4-hydroquinone (DMPQ, a substrate for tocopherol cyclase), and 2-methyl-6-solanyl-1,4-benzoquinone (MSBQ) to plastoquinone (By similarity). {ECO:0000250}.	methylation [GO:0032259]; vitamin E biosynthetic process [GO:0010189]	2-methyl-6-geranylgeranyl-1,4-benzoquinol methyltransferase activity [GO:0102550]	chloroplast inner membrane [GO:0009706]; integral component of membrane [GO:0016021]	Spinacia oleracea (Spinach)	7.8.4.2	Coenzyme metabolism.prenylquinone biosynthesis.plastoquinone biosynthesis.MSBQ-methyltransferase (APG1)	MSBQ-methyltransferase (APG1)
Scaffold_1.1843	-1.8	0.00343368	MDIS1-interacting receptor like kinase 2 (AtMIK2) (Probable LRR receptor-like serine/threonine-protein kinase At4g08850) (EC 2.7.11.1)	Q8VZG8	MIK2	1.13e-72	FUNCTION: Involved in the pollen tube perception of the female signal. {ECO:0000269|PubMed:26863186}.	hormone-mediated signaling pathway [GO:0009755]; pollen tube guidance [GO:0010183]	ATP binding [GO:0005524]; protein serine/threonine kinase activity [GO:0004674]	integral component of membrane [GO:0016021]; plasma membrane [GO:0005886]; plasmodesma [GO:0009506]; pollen tube [GO:0090406]	Arabidopsis thaliana (Mouse-ear cress)	35.1	not assigned.annotated	MDIS1-interacting receptor like kinase 2 OS=Arabidopsis thaliana (sp|q8vzg8|mik2_arath : 224.0)
Scaffold_7.2350	-1.8	0.0125468	Gibberellin-regulated protein 9 (GAST1 protein homolog 9)	Q8GWK5	GASA9	1.61e-32	FUNCTION: Gibberellin-regulated protein that may function in hormonal controlled steps of development such as seed germination, flowering and seed maturation. {ECO:0000250}.	gibberellic acid mediated signaling pathway [GO:0009740]	0	extracellular region [GO:0005576]	Arabidopsis thaliana (Mouse-ear cress)	11.10.2.1.1	Phytohormone action.signalling peptides.CRP (cysteine-rich-peptide) category.GASA/GAST-peptide activity.GASA-precursor polypeptide	GASA precursor polypeptide
Scaffold_5.2863	-1.9	0.0236839	Uncharacterized protein	A0A161WUB3	A0A161WUB3	1.39e-111	0	0	0	0	Daucus carota subsp. sativus (Carrot)	35.2	not assigned.not annotated	no hits & (original description: none)
Scaffold_5.334	-2	0.0137864	L-ascorbate oxidase (ASO) (Ascorbase) (EC 1.10.3.3)	Q40588	ASO	0	FUNCTION: May be involved in a redox system involving ascorbic acid.	0	copper ion binding [GO:0005507]; L-ascorbate oxidase activity [GO:0008447]	extracellular region [GO:0005576]; plasmodesma [GO:0009506]	Nicotiana tabacum (Common tobacco)	50.1.10	Enzyme classification.EC_1 oxidoreductases.EC_1.10 oxidoreductase acting on diphenol or related substance as donor	Enzyme classification.EC_1 oxidoreductases.EC_1.10 oxidoreductase acting on diphenol or related substance as donor(50.1.10 : 994.5) & L-ascorbate oxidase OS=Nicotiana tabacum (sp|q40588|aso_tobac : 810.0)
Scaffold_5.3796	-2	0.0247254	Furostanol glycoside 26-O-beta-glucosidase (CsF26G) (EC 3.2.1.186) (Protodioscin 26-O-beta-D-glucosidase)	Q42707	F26G	7.79e-108	FUNCTION: Beta-glucosidase involved in saponin metabolism. Highly specific for the cleavage of C-26-bound glucose moiety of furostanol glycosides such as protogracillin and protodioscin. No activity with nuatigenin glycoside. Convers furostanol glycosides to spirostanol glycosides. {ECO:0000269|PubMed:8549824, ECO:0000269|PubMed:8766714}.	carbohydrate metabolic process [GO:0005975]	hydrolase activity, hydrolyzing O-glycosyl compounds [GO:0004553]	chloroplast [GO:0009507]	Cheilocostus speciosus (Crepe ginger) (Costus speciosus)	50.3.2	Enzyme classification.EC_3 hydrolases.EC_3.2 glycosylase	Furostanol glycoside 26-O-beta-glucosidase OS=Cheilocostus speciosus (sp|q42707|f26g_chesp : 332.0) & Enzyme classification.EC_3 hydrolases.EC_3.2 glycosylase(50.3.2 : 274.2)
Scaffold_5.3052	-2.1	0.00193194	Uncharacterized protein At4g06744	Q8W3M4	Y4744	1.1e-86	0	0	0	extracellular region [GO:0005576]	Arabidopsis thaliana (Mouse-ear cress)	35.1	not assigned.annotated	Uncharacterized protein At4g06744 OS=Arabidopsis thaliana (sp|q8w3m4|y4744_arath : 269.0)
Scaffold_7.3332	-2.1	0.0213068	Uncharacterized protein At5g41620	Q66GQ2	Y5162	5.81e-92	0	0	0	chloroplast [GO:0009507]; plasma membrane [GO:0005886]	Arabidopsis thaliana (Mouse-ear cress)	35.1	not assigned.annotated	Uncharacterized protein At5g41620 OS=Arabidopsis thaliana (sp|q66gq2|y5162_arath : 258.0)
Scaffold_4.693	-2.1	0.00263255	Glucose-6-phosphate/phosphate translocator 2, chloroplastic (AtGPT2)	Q94B38	GPT2	0	FUNCTION: Glucose 6-phosphate (Glc6P) transporter (PubMed:15722468). Transports also inorganic phosphate, 3-phosphoglycerate, triose phosphates and, to a leser extent, phosphoenolpyruvate (PubMed:15722468). Responsible for the transport of Glc6P into plastids of heterotrophic tissues where it can be used as a carbon source for starch biosynthesis, as substrate for fatty acid biosynthesis or as su…	glucose-6-phosphate transport [GO:0015760]; phosphoenolpyruvate transport [GO:0015714]; phosphoglycerate transmembrane transport [GO:0015713]; photosynthesis [GO:0015979]; photosynthetic acclimation [GO:0009643]; regulation of photosynthesis [GO:0010109]; response to glucose [GO:0009749]; response to karrikin [GO:0080167]; response to nematode [GO:0009624]; response to sucrose [GO:0009744]; trios…	antiporter activity [GO:0015297]; glucose-6-phosphate transmembrane transporter activity [GO:0015152]; inorganic phosphate transmembrane transporter activity [GO:0005315]; phosphoglycerate transmembrane transporter activity [GO:0015120]; transmembrane transporter activity [GO:0022857]; triose-phosphate transmembrane transporter activity [GO:0071917]	chloroplast membrane [GO:0031969]; Golgi apparatus [GO:0005794]; integral component of membrane [GO:0016021]; vacuolar membrane [GO:0005774]	Arabidopsis thaliana (Mouse-ear cress)	24.2.1.1.1	Solute transport.carrier-mediated transport.DMT superfamily.NST-TPT group.phosphometabolite transporter (TPT|PPT|GPT|XPT)	phosphometabolite transporter (TPT|PPT|GPT|XPT)
Scaffold_6.1961	-2.3	0.0285532	Uncharacterized protein	A0A162AVX6	A0A162AVX6	0	0	0	0	0	Daucus carota subsp. sativus (Carrot)	35.2	not assigned.not annotated	no hits & (original description: none)
Scaffold_8.1725	-2.3	1.57e-05	Subtilisin-like protease SBT1.8 (EC 3.4.21.-) (Subtilase subfamily 1 member 8) (AtSBT1.8)	Q9ZUF6	SBT18	0	0	0	serine-type endopeptidase activity [GO:0004252]	cell wall [GO:0005618]; extracellular region [GO:0005576]; Golgi apparatus [GO:0005794]; mitochondrion [GO:0005739]; plasmodesma [GO:0009506]	Arabidopsis thaliana (Mouse-ear cress)	19.4.2.1.1	Protein homeostasis.proteolysis.serine-type peptidase activities.S8-class protease (subtilisin) families.protease (SBT1)	protease (SBT1)
Scaffold_3.2117	-2.3	0.00879473	Zinc-finger homeodomain protein 2 (AtZHD2) (Homeobox protein 22) (AtHB-22) (Protein MATERNAL EFFECT EMBRYO ARREST 68)	Q9SB61	ZHD2	1.45e-24	FUNCTION: Essential protein. Putative transcription factor.	embryo development ending in seed dormancy [GO:0009793]	DNA binding [GO:0003677]; metal ion binding [GO:0046872]; protein homodimerization activity [GO:0042803]	nucleus [GO:0005634]	Arabidopsis thaliana (Mouse-ear cress)	15.5.3.13	RNA biosynthesis.transcriptional regulation.Homeobox transcription factor superfamily.transcription factor (zf-HD)	transcription factor (zf-HD)
Scaffold_5.3303	-2.4	0.00464068	Peroxidase 72 (Atperox P72) (EC 1.11.1.7) (ATP6a) (PRXR8)	Q9FJZ9	PER72	0	FUNCTION: Removal of H(2)O(2), oxidation of toxic reductants, biosynthesis and degradation of lignin, suberization, auxin catabolism, response to environmental stresses such as wounding, pathogen attack and oxidative stress. These functions might be dependent on each isozyme/isoform in each plant tissue.	hydrogen peroxide catabolic process [GO:0042744]; lignin biosynthetic process [GO:0009809]; response to oxidative stress [GO:0006979]	heme binding [GO:0020037]; metal ion binding [GO:0046872]; peroxidase activity [GO:0004601]	extracellular region [GO:0005576]	Arabidopsis thaliana (Mouse-ear cress)	21.6.2.3	Cell wall organisation.lignin.monolignol conjugation and polymerization.lignin peroxidase	lignin peroxidase
Scaffold_9.187	-2.5	1.66e-08	Vacuolar cation/proton exchanger 1 (Ca(2+)/H(+) antiporter CAX1) (Ca(2+)/H(+) exchanger 1) (Protein CATION EXCHANGER 1) (Protein RARE COLD INDUCIBLE 4)	Q39253	CAX1	0	FUNCTION: Vacuolar cation/proton exchanger (CAX). Translocates Ca(2+) and other metal ions into vacuoles using the proton gradient formed by H(+)-ATPase and H(+)-pyrophosphatase. Involved in ion homeostasis in association with CAX3. May play a role in cold-acclimation response. {ECO:0000269|PubMed:12566577, ECO:0000269|PubMed:14630965, ECO:0000269|PubMed:16055687}.	calcium ion transmembrane transport [GO:0070588]; calcium ion transport [GO:0006816]; cellular calcium ion homeostasis [GO:0006874]; cellular manganese ion homeostasis [GO:0030026]; cellular zinc ion homeostasis [GO:0006882]; cold acclimation [GO:0009631]; phosphate ion homeostasis [GO:0055062]; response to salt stress [GO:0009651]	calcium:proton antiporter activity [GO:0015369]	integral component of membrane [GO:0016021]; plant-type vacuole membrane [GO:0009705]; vacuole [GO:0005773]	Arabidopsis thaliana (Mouse-ear cress)	24.2.9.1.1	Solute transport.carrier-mediated transport.CDF superfamily.CaCA family.cation antiporter (CAX)	cation antiporter (CAX)
Scaffold_6.1314	-2.6	0.0179705	Uncharacterized protein	A0A175YF01	A0A175YF01	0	0	0	0	0	Daucus carota subsp. sativus (Carrot)	35.2	not assigned.not annotated	no hits & (original description: none)
Scaffold_4.2024	-2.6	0.0428248	Zinc transporter 1 (ZRT/IRT-like protein 1)	O81123	ZIP1	1.57e-143	FUNCTION: Mediates zinc uptake from the rhizosphere. May also transport copper and cadmium ions. {ECO:0000269|PubMed:9618566}.	zinc ion transmembrane transport [GO:0071577]	zinc ion transmembrane transporter activity [GO:0005385]	integral component of membrane [GO:0016021]; membrane [GO:0016020]; plasma membrane [GO:0005886]	Arabidopsis thaliana (Mouse-ear cress)	24.2.11.1	Solute transport.carrier-mediated transport.ZIP family.metal cation transporter (ZIP)	metal cation transporter (ZIP)
Scaffold_3.2270	-2.7	0.00176765	DUF4378 domain-containing protein	A0A165YUS5	A0A165YUS5	4.01e-142	0	0	0	0	Daucus carota subsp. sativus (Carrot)	35.2	not assigned.not annotated	no hits & (original description: none)
Scaffold_2.1110	-2.7	0.0342567	Adenylate isopentenyltransferase 5, chloroplastic (AtIPT5) (EC 2.5.1.112) (Adenylate dimethylallyltransferase 5) (Cytokinin synthase 5)	Q94ID2	IPT5	7.13e-129	FUNCTION: Involved in cytokinin biosynthesis. Catalyzes the transfer of an isopentenyl group from dimethylallyl diphosphate (DMAPP) to ATP and ADP. {ECO:0000269|PubMed:11313355, ECO:0000269|PubMed:15998742, ECO:0000269|PubMed:17062755}.	cytokinin biosynthetic process [GO:0009691]; tRNA modification [GO:0006400]	ADP dimethylallyltransferase activity [GO:0052623]; AMP dimethylallyltransferase activity [GO:0009824]; ATP binding [GO:0005524]; ATP dimethylallyltransferase activity [GO:0052622]; tRNA dimethylallyltransferase activity [GO:0052381]	chloroplast [GO:0009507]; mitochondrion [GO:0005739]; plastid [GO:0009536]	Arabidopsis thaliana (Mouse-ear cress)	11.4.1.1	Phytohormone action.cytokinin.biosynthesis.adenylate isopentenyltransferase	adenylate isopentenyltransferase
Scaffold_7.3058	-2.7	0.0424709	Homeobox-leucine zipper protein HAT2 (Homeodomain-leucine zipper protein HAT2) (HD-ZIP protein 2)	P46601	HAT2	1.15e-81	FUNCTION: Probable transcription factor that plays a role in auxin-mediated morphogenesis. Negatively regulates lateral root elongation. {ECO:0000269|PubMed:12492842}.	auxin-activated signaling pathway [GO:0009734]; negative regulation of transcription, DNA-templated [GO:0045892]; response to auxin [GO:0009733]; shade avoidance [GO:0009641]; unidimensional cell growth [GO:0009826]	DNA binding [GO:0003677]; DNA-binding transcription factor activity [GO:0003700]; sequence-specific DNA binding [GO:0043565]	nucleus [GO:0005634]	Arabidopsis thaliana (Mouse-ear cress)	15.5.3.1	RNA biosynthesis.transcriptional regulation.Homeobox transcription factor superfamily.transcription factor (HD-ZIP I/II)	transcription factor (HD-ZIP I/II)
Scaffold_6.1488	-2.8	0.0315189	Ethylene-responsive transcription factor 13 (AtERF13) (Ethylene-responsive element-binding factor 13) (EREBP-13)	Q8L9K1	ERF99	2.15e-38	FUNCTION: Acts as a transcriptional activator. Binds to the GCC-box pathogenesis-related promoter element. Involved in the regulation of gene expression by stress factors and by components of stress signal transduction pathways. {ECO:0000269|PubMed:11950980}.	defense response [GO:0006952]; ethylene-activated signaling pathway [GO:0009873]; response to chitin [GO:0010200]	DNA binding [GO:0003677]; DNA-binding transcription factor activity [GO:0003700]	nucleus [GO:0005634]	Arabidopsis thaliana (Mouse-ear cress)	35.1	not assigned.annotated	Ethylene-responsive transcription factor 13 OS=Arabidopsis thaliana (sp|q8l9k1|erf99_arath : 107.0)
Scaffold_2.878	-2.9	3.16e-05	GDSL esterase/lipase At4g16230 (EC 3.1.1.-) (Extracellular lipase At4g16230)	O23470	GDL64	1.09e-161	0	lipid catabolic process [GO:0016042]	hydrolase activity, acting on ester bonds [GO:0016788]	extracellular region [GO:0005576]	Arabidopsis thaliana (Mouse-ear cress)	35.1	not assigned.annotated	GDSL esterase/lipase At4g16230 OS=Arabidopsis thaliana (sp|o23470|gdl64_arath : 452.0)
Scaffold_1.3209	-3.1	2.23e-06	Berberine bridge enzyme-like 26 (AtBBE-like 26) (EC 1.1.1.-)	Q9FKU8	BBE26	0	0	0	FAD binding [GO:0071949]; oxidoreductase activity [GO:0016491]	cell wall [GO:0005618]; extracellular region [GO:0005576]; plasmodesma [GO:0009506]	Arabidopsis thaliana (Mouse-ear cress)	50.1.1	Enzyme classification.EC_1 oxidoreductases.EC_1.1 oxidoreductase acting on CH-OH group of donor	Berberine bridge enzyme-like 13 OS=Arabidopsis thaliana (sp|q93za3|bbe13_arath : 554.0) & Enzyme classification.EC_1 oxidoreductases.EC_1.1 oxidoreductase acting on CH-OH group of donor(50.1.1 : 479.1)
Scaffold_4.1265	-3.1	0.0244452	Adenine nucleotide transporter BT1, chloroplastic/mitochondrial (Protein BRITTLE 1 homolog) (AtBT1) (Protein EMBRYO DEFECTIVE 104) (Protein EMBRYO DEFECTIVE 42) (Protein SODIUM HYPERSENSITIVE 1)	Q9SUV1	BRT1	7.15e-157	FUNCTION: Probable mitochondrial adenylate carrier that catalyzes the transport of ATP, ADP and AMP, but not ADP-glucose. Recombinant BT1 shows a unidirectional mode of transport in intact E.coli cells. May function as a plastidial nucleotide uniport carrier required to export newly synthesized adenylates into the cytosol. May be involved in abiotic stress response. {ECO:0000269|PubMed:17701277, …	0	ATP transmembrane transporter activity [GO:0005347]	chloroplast [GO:0009507]; chloroplast envelope [GO:0009941]; chloroplast inner membrane [GO:0009706]; integral component of membrane [GO:0016021]; mitochondrial inner membrane [GO:0005743]; mitochondrion [GO:0005739]; plasma membrane [GO:0005886]; plastid [GO:0009536]	Arabidopsis thaliana (Mouse-ear cress)	24.2.13	Solute transport.carrier-mediated transport.solute transporter (MTCC)	solute transporter (MTCC)
Scaffold_7.3177	-3.2	0.00122248	Fasciclin-like arabinogalactan protein 8 (AtAGP8)	O22126	FLA8	5.5e-160	FUNCTION: May be a cell surface adhesion protein.	0	0	anchored component of membrane [GO:0031225]; anchored component of plasma membrane [GO:0046658]; apoplast [GO:0048046]; cytosol [GO:0005829]; plasma membrane [GO:0005886]; secretory vesicle [GO:0099503]	Arabidopsis thaliana (Mouse-ear cress)	21.4.1.1.3	Cell wall organisation.cell wall proteins.hydroxyproline-rich glycoprotein activities.arabinogalactan-protein (AGP) activities.fasciclin-type AGP (FLA)	fasciclin-type arabinogalactan protein
Scaffold_4.304	-3.2	0.0138075	Cytochrome P450 83B1 (EC 1.14.14.45) (Protein ALTERED TRYPTOPHAN REGULATION 4) (Protein RED ELONGATED 1) (Protein SUPERROOT 2)	O65782	C83B1	3.54e-161	FUNCTION: Involved in the metabolism of aromatic oximes. Catalyzes the oxime metabolizing step in indole glucosinolate biosynthesis by converting indole-3-acetaldoxime into indole-3-S-alkyl-thiohydroximate. Probably required for glucosinolate activation in response to pathogens. Functions in auxin homeostasis because indole-3-acetaldoxime also serves as a precursor for auxin biosynthesis. Specifi…	adventitious root development [GO:0048830]; defense response by callose deposition in cell wall [GO:0052544]; defense response to bacterium [GO:0042742]; indoleacetic acid biosynthetic process [GO:0009684]; indole glucosinolate biosynthetic process [GO:0009759]; induced systemic resistance [GO:0009682]; regulation of growth [GO:0040008]; response to insect [GO:0009625]; response to red light [GO:…	heme binding [GO:0020037]; iron ion binding [GO:0005506]; oxidoreductase activity, acting on paired donors, with incorporation or reduction of molecular oxygen, NAD(P)H as one donor, and incorporation of one atom of oxygen [GO:0016709]	endoplasmic reticulum [GO:0005783]; integral component of membrane [GO:0016021]; membrane [GO:0016020]; mitochondrion [GO:0005739]; plasma membrane [GO:0005886]	Arabidopsis thaliana (Mouse-ear cress)	50.1.13	Enzyme classification.EC_1 oxidoreductases.EC_1.14 oxidoreductase acting on paired donor with incorporation or reduction of molecular oxygen	Cytochrome P450 83B1 OS=Arabidopsis thaliana (sp|o65782|c83b1_arath : 431.0) & Enzyme classification.EC_1 oxidoreductases.EC_1.14 oxidoreductase acting on paired donor with incorporation or reduction of molecular oxygen(50.1.13 : 388.1)
Scaffold_5.3572	-3.3	0.0407917	GDSL esterase/lipase At3g48460 (EC 3.1.1.-) (Extracellular lipase At3g48460)	Q9STM6	GDL57	7.7e-131	0	fatty acid metabolic process [GO:0006631]; lipid catabolic process [GO:0016042]	acetylesterase activity [GO:0008126]	extracellular region [GO:0005576]	Arabidopsis thaliana (Mouse-ear cress)	35.1	not assigned.annotated	GDSL esterase/lipase At3g48460 OS=Arabidopsis thaliana (sp|q9stm6|gdl57_arath : 363.0)
Scaffold_5.3571	-3.4	0.0163997	GDSL esterase/lipase At3g48460 (EC 3.1.1.-) (Extracellular lipase At3g48460)	Q9STM6	GDL57	3.47e-153	0	fatty acid metabolic process [GO:0006631]; lipid catabolic process [GO:0016042]	acetylesterase activity [GO:0008126]	extracellular region [GO:0005576]	Arabidopsis thaliana (Mouse-ear cress)	35.1	not assigned.annotated	GDSL esterase/lipase At3g48460 OS=Arabidopsis thaliana (sp|q9stm6|gdl57_arath : 423.0)
Scaffold_6.1760	-3.4	0.0367883	Probable methyltransferase PMT18 (EC 2.1.1.-)	Q9C884	PMTI	0	0	methylation [GO:0032259]	methyltransferase activity [GO:0008168]	cytoplasm [GO:0005737]; endoplasmic reticulum membrane [GO:0005789]; endosome [GO:0005768]; Golgi apparatus [GO:0005794]; integral component of membrane [GO:0016021]; nucleus [GO:0005634]; trans-Golgi network [GO:0005802]	Arabidopsis thaliana (Mouse-ear cress)	35.1	not assigned.annotated	Probable methyltransferase PMT18 OS=Arabidopsis thaliana (sp|q9c884|pmti_arath : 996.0)
Scaffold_4.2340	-3.5	0.00343368	BAHD acyltransferase DCR (EC 2.3.1.-) (Protein DEFECTIVE IN CUTICULAR RIDGES) (Protein PERMEABLE LEAVES 3)	Q9FF86	DCR	0	FUNCTION: Required for incorporation of 9(10),16-dihydroxy-hexadecanoic acid into cutin. {ECO:0000269|PubMed:19828672}.	cutin biosynthetic process [GO:0010143]; localization [GO:0051179]; plant epidermis morphogenesis [GO:0090626]; trichome morphogenesis [GO:0010090]	transferase activity, transferring acyl groups other than amino-acyl groups [GO:0016747]	cytoplasm [GO:0005737]; cytosol [GO:0005829]	Arabidopsis thaliana (Mouse-ear cress)	21.9.5.3	Cell wall organisation.cutin and suberin.cutin polyester biosynthesis.cutin synthase (DCR)	cutin synthase (DCR)
Scaffold_9.440	-3.5	0.00269231	Protein SENSITIVE TO PROTON RHIZOTOXICITY 2 (Zinc finger protein STOP2)	Q0WT24	STOP2	2.97e-110	FUNCTION: Probable transcription factor. Together with STOP1, plays a critical role in tolerance to major stress factors in acid soils such as proton H(+) and aluminum ion Al(3+). Required for the expression of genes in response to acidic stress (e.g. ALMT1 and MATE), and Al-activated citrate exudation. {ECO:0000269|PubMed:23935008}.	regulation of transcription, DNA-templated [GO:0006355]; response to acidic pH [GO:0010447]; response to aluminum ion [GO:0010044]; response to chitin [GO:0010200]	DNA-binding transcription factor activity [GO:0003700]; metal ion binding [GO:0046872]	nucleus [GO:0005634]	Arabidopsis thaliana (Mouse-ear cress)	15.5.15	RNA biosynthesis.transcriptional regulation.transcription factor (C2H2-ZF)	C2H2 zinc finger transcription factor
Scaffold_7.675	-3.6	0.00949888	Chlorophyllase-1 (AtCLH1) (EC 3.1.1.14) (Chlorophyll-chlorophyllido hydrolase 1) (Chlase 1) (Coronatine-induced protein 1) (CORI1)	O22527	CLH1	1.06e-74	FUNCTION: Catalyzes the hydrolysis of ester bond in chlorophyll to yield chlorophyllide and phytol (PubMed:10611389, PubMed:11950974). Shows a preferential activity toward chlorophyll a (PubMed:11950974). Does not seem to be required for chlorophyll degradation during senescence (PubMed:17996203, PubMed:18349515, PubMed:31779896). May modulate the balance between different plant defense pathways …	chlorophyll catabolic process [GO:0015996]; defense response to bacterium [GO:0042742]; defense response to fungus [GO:0050832]	chlorophyllase activity [GO:0047746]; pheophytinase b activity [GO:0102293]	cytosol [GO:0005829]; nucleus [GO:0005634]; vacuole [GO:0005773]	Arabidopsis thaliana (Mouse-ear cress)	7.12.6.7.1	Coenzyme metabolism.tetrapyrrol biosynthesis.chlorophyll metabolism.chlorophyll breakdown.chlorophyllase (CLH)	chlorophyllase (CLH)
Scaffold_1.4858	-3.6	0.0375645	Tryptophan synthase beta chain 2, chloroplastic (EC 4.2.1.20)	P25269	TRBP2	5.35e-179	FUNCTION: The beta subunit is responsible for the synthesis of L-tryptophan from indole and L-serine.	tryptophan biosynthetic process [GO:0000162]	tryptophan synthase activity [GO:0004834]	chloroplast envelope [GO:0009941]; chloroplast stroma [GO:0009570]; cytoplasm [GO:0005737]	Arabidopsis thaliana (Mouse-ear cress)	50.4.2	Enzyme classification.EC_4 lyases.EC_4.2 carbon-oxygen lyase	Enzyme classification.EC_4 lyases.EC_4.2 carbon-oxygen lyase(50.4.2 : 513.9) & Tryptophan synthase beta chain 2, chloroplastic OS=Camptotheca acuminata (sp|o50046|trpb_camac : 496.0)
Scaffold_8.2838	-3.9	0.0455006	Probable pectate lyase 15 (EC 4.2.2.2) (Pectate lyase A11)	Q944R1	PLY15	0	0	pectin catabolic process [GO:0045490]	metal ion binding [GO:0046872]; pectate lyase activity [GO:0030570]	0	Arabidopsis thaliana (Mouse-ear cress)	21.3.5.2	Cell wall organisation.pectin.modification and degradation.pectate lyase	pectate lyase
Scaffold_6.2159	-3.9	0.0487024	Uncharacterized protein	A0A164UJ98	A0A164UJ98	6.84e-94	0	0	nucleic acid binding [GO:0003676]; zinc ion binding [GO:0008270]	0	Daucus carota subsp. sativus (Carrot)	35.2	not assigned.not annotated	no hits & (original description: none)
Scaffold_4.485	-3.9	0.0139155	Zinc transporter 1 (ZRT/IRT-like protein 1)	O81123	ZIP1	4.99e-124	FUNCTION: Mediates zinc uptake from the rhizosphere. May also transport copper and cadmium ions. {ECO:0000269|PubMed:9618566}.	zinc ion transmembrane transport [GO:0071577]	zinc ion transmembrane transporter activity [GO:0005385]	integral component of membrane [GO:0016021]; membrane [GO:0016020]; plasma membrane [GO:0005886]	Arabidopsis thaliana (Mouse-ear cress)	24.2.11.1	Solute transport.carrier-mediated transport.ZIP family.metal cation transporter (ZIP)	metal cation transporter (ZIP)
Scaffold_2.472	-4	0.0288049	Uncharacterized protein	A0A5N6L4M9	A0A5N6L4M9	6.98e-06	0	0	0	0	Carpinus fangiana	35.2	not assigned.not annotated	no hits & (original description: none)
Scaffold_1.4893	-4.1	0.00578179	(3S,6E)-nerolidol synthase 1, chloroplastic (FvNES1) (EC 4.2.3.48)	P0CV96	NES1	0	FUNCTION: Involved in monoterpene (C10) and sesquiterpene (C15) biosynthesis. Converts geranyl diphosphate (GPP) into S-linalool and farnesyl diphosphate (FPP) into (3S)-E-nerolidol (By similarity). Probably not expressed in wild strawberry species. {ECO:0000250}.	terpenoid biosynthetic process [GO:0016114]	magnesium ion binding [GO:0000287]; terpene synthase activity [GO:0010333]	chloroplast [GO:0009507]	Fragaria vesca (Woodland strawberry) (Potentilla vesca)	9.1.4.2	Secondary metabolism.terpenoids.terpene biosynthesis.mono-/sesquiterpene-/diterpene synthase	mono-/sesquiterpene-/diterpene synthase
Scaffold_1.2356	-4.5	0.0376544	Extracellular ribonuclease LE (RNase LE) (EC 4.6.1.19)	P80022	RNLE	4.76e-113	FUNCTION: Probably involved in plant phosphate-starvation rescue system.	RNA catabolic process [GO:0006401]	endoribonuclease activity [GO:0004521]; lyase activity [GO:0016829]; ribonuclease T2 activity [GO:0033897]; RNA binding [GO:0003723]	cell wall [GO:0005618]; extracellular region [GO:0005576]; extracellular space [GO:0005615]	Solanum lycopersicum (Tomato) (Lycopersicon esculentum)	35.1	not assigned.annotated	Ribonuclease 1 OS=Arabidopsis thaliana (sp|p42813|rns1_arath : 313.0)
Scaffold_9.2369	-5	7.51e-06	Dimethylnonatriene synthase (EC 1.14.14.59) (Cytochrome P450 82G1) (Protein OVIPOSITION RATE 9) (Trimethyltridecatetraene synthase) (EC 1.14.14.58)	Q9LSF8	C82G1	2.67e-176	FUNCTION: Involved in the biosynthesis of homoterpenes, attractants of herbivores parasitoids and predators (e.g. predatory mites and parasitoid wasps) (PubMed:21334702). Catalyzes the conversion of the C20 (E,E)-geranyllinalool to C16-homoterpene 4,8,12-trimethyltrideca-1,3,7,11-tetraene (TMTT) of the C15 (E)-nerolidol to C11-homoterpene (E)-4,8-dimethyl-1,3,7-nonatriene (DMNT); these volatile c…	defense response to fungus [GO:0050832]; defense response to insect [GO:0002213]; defense response to other organism [GO:0098542]; negative regulation of oviposition [GO:1901045]; response to bacterium [GO:0009617]; terpene biosynthetic process [GO:0046246]; terpenoid biosynthetic process [GO:0016114]	(3E)-4,8-dimethyl-1,3,7-nonatriene synthase activity [GO:0097008]; 4,8,12-trimethyltrideca-1,3,7,11-tetraene synthase activity [GO:0097007]; heme binding [GO:0020037]; iron ion binding [GO:0005506]; oxidoreductase activity, acting on paired donors, with incorporation or reduction of molecular oxygen, NAD(P)H as one donor, and incorporation of one atom of oxygen [GO:0016709]	integral component of membrane [GO:0016021]; membrane [GO:0016020]	Arabidopsis thaliana (Mouse-ear cress)	50.1.13	Enzyme classification.EC_1 oxidoreductases.EC_1.14 oxidoreductase acting on paired donor with incorporation or reduction of molecular oxygen	Cytochrome P450 82G1 OS=Arabidopsis thaliana (sp|q9lsf8|c82g1_arath : 509.0) & Enzyme classification.EC_1 oxidoreductases.EC_1.14 oxidoreductase acting on paired donor with incorporation or reduction of molecular oxygen(50.1.13 : 322.3)
Scaffold_1.3435	-5.2	0.00599551	GDSL esterase/lipase At5g45960 (EC 3.1.1.-) (Extracellular lipase At5g45960)	Q9FJ40	GDL86	4.62e-134	0	lipid catabolic process [GO:0016042]	hydrolase activity, acting on ester bonds [GO:0016788]	extracellular region [GO:0005576]	Arabidopsis thaliana (Mouse-ear cress)	35.1	not assigned.annotated	GDSL esterase/lipase At5g45960 OS=Arabidopsis thaliana (sp|q9fj40|gdl86_arath : 366.0)
Scaffold_1.3097	-5.5	0.0424709	Zinc transporter 5 (ZRT/IRT-like protein 5) (OsZIP5)	Q6L8G0	ZIP5	1.6e-118	FUNCTION: Zinc transporter that mediates zinc uptake from the rhizosphere and may be responsible for the translocation of zinc within the plant. {ECO:0000269|PubMed:20419467}.	zinc ion transmembrane transport [GO:0071577]; zinc ion transport [GO:0006829]	zinc ion transmembrane transporter activity [GO:0005385]	integral component of membrane [GO:0016021]; membrane [GO:0016020]; plasma membrane [GO:0005886]	Oryza sativa subsp. japonica (Rice)	24.2.11.1	Solute transport.carrier-mediated transport.ZIP family.metal cation transporter (ZIP)	metal cation transporter (ZIP)
Scaffold_2.1393	-5.9	0.0471321	Uncharacterized protein	A0A164T818	A0A164T818	6.56e-06	0	0	0	0	Daucus carota subsp. sativus (Carrot)	35.2	not assigned.not annotated	no hits & (original description: none)
Scaffold_1.4627	-6	0.0257629	Uncharacterized protein	A0A2P5DJ72	A0A2P5DJ72	1.07e-05	0	0	0	0	Parasponia andersonii (Sponia andersonii)	35.2	not assigned.not annotated	no hits & (original description: none)
Scaffold_3.316	-6.4	0.00382189	Transcription factor HEC1 (Basic helix-loop-helix protein 88) (AtbHLH88) (bHLH 88) (Protein HECATE 1) (Transcription factor EN 118) (bHLH transcription factor bHLH088)	Q9FHA7	HEC1	3.87e-47	FUNCTION: Required for the female reproductive tract development and fertility. {ECO:0000269|PubMed:17855426}.	carpel formation [GO:0048462]; gynoecium development [GO:0048467]; positive regulation of transcription, DNA-templated [GO:0045893]; regulation of auxin polar transport [GO:2000012]; regulation of gene expression [GO:0010468]; regulation of transcription, DNA-templated [GO:0006355]; transmitting tissue development [GO:0010500]	DNA-binding transcription factor activity [GO:0003700]; protein dimerization activity [GO:0046983]; sequence-specific DNA binding [GO:0043565]	nucleus [GO:0005634]	Arabidopsis thaliana (Mouse-ear cress)	15.5.32	RNA biosynthesis.transcriptional regulation.transcription factor (bHLH)	transcription factor (bHLH)
Scaffold_1.4870	-6.6	0.00370822	NDR1/HIN1-like protein 26	Q9FI03	NHL26	1.79e-25	FUNCTION: Involved in the regulation of sugar, amino acid and some primary metabolite export from companion cells (CCs) to sieve elements (SEs) in phloem. Required for apoplastic phloem sugar loading in source leaves in order to transport it to sink tissues. Required for correct sugar partitioning between source leaves and sink organs. {ECO:0000269|PubMed:23715470}.	0	0	anchored component of plasma membrane [GO:0046658]; endoplasmic reticulum membrane [GO:0005789]; integral component of membrane [GO:0016021]; plasmodesma [GO:0009506]	Arabidopsis thaliana (Mouse-ear cress)	35.1	not assigned.annotated	NDR1/HIN1-like protein 26 OS=Arabidopsis thaliana (sp|q9fi03|nhl26_arath : 82.8)
Scaffold_5.3637	-6.7	0.0471321	NAC domain-containing protein 83 (ANAC083) (Protein VND-INTERACTING 2)	Q9FY93	NAC83	1.24e-62	FUNCTION: Transcriptional repressor that negatively regulates the expression of genes involved in xylem vessel formation. Represses the transcriptional activation activity of NAC030/VND7, which regulates protoxylem vessel differentiation by promoting immature xylem vessel-specific genes expression (PubMed:20388856). Transcriptional activator that regulates the COLD-REGULATED (COR15A and COR15B) a…	leaf senescence [GO:0010150]; negative regulation of transcription, DNA-templated [GO:0045892]; response to abscisic acid [GO:0009737]; response to salt stress [GO:0009651]; viral process [GO:0016032]; xylem development [GO:0010089]	DNA binding [GO:0003677]; DNA-binding transcription factor activity [GO:0003700]	nucleus [GO:0005634]	Arabidopsis thaliana (Mouse-ear cress)	15.5.17	RNA biosynthesis.transcriptional regulation.transcription factor (NAC)	transcription factor (NAC)
Scaffold_8.1229	-6.9	0.0117834	Probable LRR receptor-like serine/threonine-protein kinase At1g07550 (EC 2.7.11.1)	C0LGD8	Y1755	8.72e-31	0	0	ATP binding [GO:0005524]; protein serine/threonine kinase activity [GO:0004674]	integral component of membrane [GO:0016021]	Arabidopsis thaliana (Mouse-ear cress)	35.1	not assigned.annotated	Probable LRR receptor-like serine/threonine-protein kinase At1g07550 OS=Arabidopsis thaliana (sp|c0lgd8|y1755_arath : 127.0)
Scaffold_2.1274	-7	0.00252591	Probable non-specific lipid-transfer protein AKCS9 (LTP)	Q43681	NLTP	8.35e-15	FUNCTION: Potential lipid transfer protein.	lipid transport [GO:0006869]	lipid binding [GO:0008289]	0	Vigna unguiculata (Cowpea)	35.2	not assigned.not annotated	no hits & (original description: none)
Scaffold_4.600	-7.8	0.00409384	Putative cell wall protein	P47925	CWPX	1.69e-13	0	0	0	cell wall [GO:0005618]; extracellular region [GO:0005576]	Arabidopsis thaliana (Mouse-ear cress)	35.2	not assigned.not annotated	no hits & (original description: none)
Scaffold_5.3803	-8.9	0.000115546	Thionin-like protein 2	A8MRP4	THNL2	4.25e-10	FUNCTION: May be involved in plant defense. {ECO:0000250}.	defense response [GO:0006952]	0	extracellular region [GO:0005576]	Arabidopsis thaliana (Mouse-ear cress)	35.2	not assigned.not annotated	no hits & (original description: none)
Scaffold_2.616	-21.7	2.95e-06	Endoglucanase 8 (EC 3.2.1.4) (Cellulase 1) (AtCEL1) (Endo-1,4-beta glucanase 8)	Q9CAC1	GUN8	0	FUNCTION: Required for cellulose formation of the cell wall. {ECO:0000269|PubMed:12602880}.	cellulose catabolic process [GO:0030245]; cell wall modification involved in multidimensional cell growth [GO:0042547]	cellulase activity [GO:0008810]	chloroplast [GO:0009507]; extracellular region [GO:0005576]	Arabidopsis thaliana (Mouse-ear cress)	35.1	not assigned.annotated	Endoglucanase 8 OS=Arabidopsis thaliana (sp|q9cac1|gun8_arath : 806.0)
Differently expressed genes from the comparison of the B-treated C. asiatica to the W-treated C. asiatica

## Sheet: C. Blue VS Red
Buabok.ID	log2FoldChange	adjusted P value	Protein names	UniProt ID	Gene Name	BlastEval	Function [CC]	Gene ontology (biological process)	Gene ontology (molecular function)	Gene ontology (cellular component)	Organism	mapman.group
Scaffold_5.3381	9.8	6.12e-45	E3 ubiquitin-protein ligase PRT1 (EC 2.3.2.27) (Proteolysis 1 protein) (RING-type E3 ubiquitin transferase PRT1)	Q8LBL5	PRT1	1.01e-06	FUNCTION: E3 ubiquitin-protein ligase that mediates ubiquitination and subsequent proteasomal degradation of target proteins. Functions in the N-end rule pathway of protein degradation, where it specifically recognizes and ubiquitinates proteins with a N-terminal bulky aromatic amino acid (Phe). Does not act on aliphatic hydrophobic and basic N-terminal residues (Arg or Leu) containing proteins. …	defense response to fungus [GO:0050832]; proteasome-mediated ubiquitin-dependent protein catabolic process [GO:0043161]; ubiquitin-dependent protein catabolic process via the N-end rule pathway [GO:0071596]	ubiquitin protein ligase activity [GO:0061630]; zinc ion binding [GO:0008270]	cytoplasm [GO:0005737]	Arabidopsis thaliana (Mouse-ear cress)	Protein homeostasis.proteolysis.serine-type peptidase activities.S16-class protease (LON)
Scaffold_8.917	9	7.31e-07	#N/A	#N/A	#N/A	#N/A	#N/A	#N/A	#N/A	#N/A	#N/A	not assigned.not annotated
Scaffold_9.951	8.5	1.05e-20	Protein NUCLEAR FUSION DEFECTIVE 4	F4I9E1	NFD4	0	FUNCTION: Required for karyogamy during female gametophyte development, when the two polar nuclei fuse to form the diploid central cell nucleus (PubMed:16698901). {ECO:0000269|PubMed:16698901}.	karyogamy [GO:0000741]; polar nucleus fusion [GO:0010197]; response to salt stress [GO:0009651]	0	integral component of membrane [GO:0016021]; membrane [GO:0016020]; mitochondrion [GO:0005739]	Arabidopsis thaliana (Mouse-ear cress)	Solute transport.carrier-mediated transport.MFS superfamily.anion transporter (Fabaceae-N70)
Scaffold_4.4137	8	5.56e-24	Probable chalcone--flavonone isomerase 3 (Chalcone isomerase 3) (EC 5.5.1.6) (Chalcone isomerase-like 1)	Q8VZW3	CFI3	3.06e-84	FUNCTION: Involved in anthocyanin biosynthesis. {ECO:0000305|PubMed:15807784}.	flavonoid biosynthetic process [GO:0009813]; response to karrikin [GO:0080167]	chalcone isomerase activity [GO:0045430]	0	Arabidopsis thaliana (Mouse-ear cress)	not assigned.annotated
Scaffold_1.1734	7.8	4.04e-15	Bidirectional sugar transporter SWEET17 (AtSWEET17) (Protein SUGARS WILL EVENTUALLY BE EXPORTED TRANSPORTERS 17)	Q84WN3	SWT17	2.14e-91	FUNCTION: Acts as a vacuolar hexose transporter (PubMed:25988582). Regulates fructose (Fru) homeostasis in leaves and roots by exporting/importing Fru through the tonoplast regarding metabolic demand (PubMed:23583552, PubMed:24381066). {ECO:0000269|PubMed:23583552, ECO:0000269|PubMed:24381066, ECO:0000303|PubMed:25988582}.	cellular response to cold [GO:0070417]; cellular response to nitrogen starvation [GO:0006995]; circadian rhythm [GO:0007623]; fructose export from vacuole to cytoplasm [GO:1902334]; fructose transmembrane transport [GO:0015755]; protein homooligomerization [GO:0051260]; response to absence of light [GO:0009646]; response to fructose [GO:0009750]	fructose transmembrane transporter activity [GO:0005353]; sugar transmembrane transporter activity [GO:0051119]	integral component of membrane [GO:0016021]; plant-type vacuole membrane [GO:0009705]	Arabidopsis thaliana (Mouse-ear cress)	Solute transport.carrier-mediated transport.TOC superfamily.sugar efflux transporter (SWEET)
Scaffold_2.1457	7.3	5.64e-10	Ethylene-responsive transcription factor ERF062	Q9SVQ0	ERF62	1.66e-70	FUNCTION: Probably acts as a transcriptional activator. Binds to the GCC-box pathogenesis-related promoter element. May be involved in the regulation of gene expression by stress factors and by components of stress signal transduction pathways (By similarity). {ECO:0000250}.	ethylene-activated signaling pathway [GO:0009873]	DNA-binding transcription factor activity [GO:0003700]; sequence-specific DNA binding [GO:0043565]	nucleus [GO:0005634]	Arabidopsis thaliana (Mouse-ear cress)	RNA biosynthesis.transcriptional regulation.AP2/ERF transcription factor superfamily.transcription factor (DREB)
Scaffold_8.2290	7.2	0.00362752	Alcohol-forming fatty acyl-CoA reductase (EC 1.2.1.84)	Q9XGY7	FAR	0	FUNCTION: NADPH-dependent alcohol-forming fatty acyl-coenzyme A reductase that catalyzes the reduction of fatty acyl-CoA to fatty alcohols. The recombinant enzyme accepts saturated and mono-unsaturated fatty acyl-CoAs of 16 to 22 carbons. {ECO:0000269|PubMed:10712526}.	lipid metabolic process [GO:0006629]	alcohol-forming fatty acyl-CoA reductase activity [GO:0102965]; fatty-acyl-CoA reductase (alcohol-forming) activity [GO:0080019]	0	Simmondsia chinensis (Jojoba) (Buxus chinensis)	Cell wall organisation.cutin and suberin.cuticular lipid formation.acyl-reduction pathway.acyl CoA reductase
Scaffold_7.417	7	0.00328105	Gibberellin 2-beta-dioxygenase 2 (EC 1.14.11.13) (GA 2-oxidase 2) (Gibberellin 2-beta-hydroxylase 2) (Gibberellin 2-oxidase 2)	Q9XHM5	G2OX2	6.7e-159	FUNCTION: Catalyzes the 2-beta-hydroxylation of several biologically active gibberellins, leading to the homeostatic regulation of their endogenous level. Catabolism of gibberellins (GAs) plays a central role in plant development. Converts GA9/GA20 to GA51/GA29 and GA4/GA1 to GA34/GA8. {ECO:0000269|PubMed:10417727}.	gibberellin biosynthetic process [GO:0009686]	C-19 gibberellin 2-beta-dioxygenase activity [GO:0052634]; metal ion binding [GO:0046872]	0	Pisum sativum (Garden pea)	Enzyme classification.EC_1 oxidoreductases.EC_1.14 oxidoreductase acting on paired donor with incorporation or reduction of molecular oxygen
Scaffold_1.4212	6.9	1.08e-25	Glutathione S-transferase F11 (AtGSTF11) (EC 2.5.1.18) (AtGSTF6) (GST class-phi) (GST class-phi member 11)	Q96324	GSTFB	2.63e-87	FUNCTION: May be involved in the conjugation of reduced glutathione to a wide number of exogenous and endogenous hydrophobic electrophiles and have a detoxification role against certain herbicides. {ECO:0000250}.	glutathione metabolic process [GO:0006749]; response to oxidative stress [GO:0006979]; toxin catabolic process [GO:0009407]	glutathione binding [GO:0043295]; glutathione transferase activity [GO:0004364]	cytoplasm [GO:0005737]; cytosol [GO:0005829]	Arabidopsis thaliana (Mouse-ear cress)	Protein modification.S-glutathionylation.glutathione S-transferase activities.class phi glutathione S-transferase
Scaffold_6.1694	6.6	8.42e-15	DeSI-like protein At4g17486 (EC 3.4.-.-)	Q93VG8	PPDEX	1.2e-79	0	protein deubiquitination [GO:0016579]; protein modification by small protein removal [GO:0070646]	peptidase activity [GO:0008233]; ubiquitinyl hydrolase activity [GO:0101005]	0	Arabidopsis thaliana (Mouse-ear cress)	Protein homeostasis.proteolysis.cysteine-type peptidase activities.C97-class peptidase (PPPDE)
Scaffold_4.1726	5.9	7.38e-15	Rhodanese-like domain-containing protein 6 (Sulfurtransferase 6) (AtStr6)	Q94AC1	STR6	2.17e-12	0	0	0	cytoplasm [GO:0005737]; nucleus [GO:0005634]	Arabidopsis thaliana (Mouse-ear cress)	not assigned.not annotated
Scaffold_7.3644	5.8	9.64e-07	Chromo domain protein LHP1 (Protein LIKE HETEROCHROMATIN PROTEIN 1) (Sl LHP1)	Q944N1	LHP1	7.54e-40	FUNCTION: Structural component of heterochromatin involved in gene repression. Recognizes and binds histone H3 tails methylated at 'Lys-9', leading to epigenetic repression.	chromatin organization [GO:0006325]	0	nucleus [GO:0005634]	Solanum lycopersicum (Tomato) (Lycopersicon esculentum)	Chromatin organisation.histone modifications.histone ubiquitination.PRC1 histone mono-ubiquitination complex.modification reader component Pc/LHP1
Scaffold_4.2896	5.8	1.08e-25	Flavonol 3-O-glucosyltransferase F3GT2 (EC 2.4.1.91) (Flavonoid 3-O-glycosyltransferase 2)	A0A2R6P624	F3GT2	2.54e-149	FUNCTION: Catalyzes the glucosylation of quercetin (PubMed:21175894). Preferentially uses UDP-glucose as sugar donor, but is also able to use UDP-gal and UDP-xyl (PubMed:21175894). Is probably not required for the accumulation of anthocyanin in red-fleshed kiwifruit varieties (PubMed:21175894). {ECO:0000269|PubMed:21175894}.	anthocyanin-containing compound biosynthetic process [GO:0009718]	cyanidin 3-O-galactosyltransferase activity [GO:0102454]; daphnetin 3-O-glucosyltransferase activity [GO:0102360]; flavonol 3-O-glucosyltransferase activity [GO:0047893]; myricetin 3-O-glucosyltransferase activity [GO:0102425]	0	Actinidia chinensis var. chinensis (Chinese soft-hair kiwi)	Secondary metabolism.phenolics.flavonoid biosynthesis.flavonol glycosides.flavonol-3-O-rhamnosyltransferase
Scaffold_5.107	5.7	3.41e-21	Methionine rich arabinogalactan	M1C8H3	M1C8H3	5.81e-158	0	0	0	0	Solanum tuberosum (Potato)	Enzyme classification.EC_1 oxidoreductases.EC_1.14 oxidoreductase acting on paired donor with incorporation or reduction of molecular oxygen
Scaffold_9.2082	5.6	4.11e-11	Oleosin L (Allergen Ses i 5) (Oleosin 15 kDa) (allergen Ses i 5.0101)	Q9XHP2	OLEL	4.29e-50	FUNCTION: May have a structural role to stabilize the lipid body during desiccation of the seed by preventing coalescence of the oil. Probably interacts with both lipid and phospholipid moieties of lipid bodies. May also provide recognition signals for specific lipase anchorage in lipolysis during seedling growth. {ECO:0000305}.	lipid droplet organization [GO:0034389]; lipid storage [GO:0019915]; seed maturation [GO:0010431]	0	integral component of membrane [GO:0016021]; monolayer-surrounded lipid storage body [GO:0012511]	Sesamum indicum (Oriental sesame) (Sesamum orientale)	Lipid metabolism.lipid bodies-associated activities.oleosin structural protein
Scaffold_1.3467	5.6	3.45e-11	Dormancy-associated protein homolog 1 (Auxin-repressed protein 1) (AtARP1) (DRM1 homolog 1) (Dormancy-associated protein 2) (AtDRM2)	P93017	DRMH1	7.27e-37	0	multicellular organism development [GO:0007275]	0	cytosol [GO:0005829]; endoplasmic reticulum [GO:0005783]	Arabidopsis thaliana (Mouse-ear cress)	not assigned.annotated
Scaffold_6.205	5.6	6.61e-15	Boron transporter 4	Q9XI23	BOR4	0	FUNCTION: Efflux-type boron transporter polarly localized in roots. Boron is essential for maintaining the integrity of plants cell walls. {ECO:0000269|PubMed:18048682}.	borate transport [GO:0046713]; cellular response to boron-containing substance levels [GO:0080029]	anion:anion antiporter activity [GO:0015301]; borate efflux transmembrane transporter activity [GO:0080139]; inorganic anion exchanger activity [GO:0005452]	integral component of membrane [GO:0016021]; plasma membrane [GO:0005886]	Arabidopsis thaliana (Mouse-ear cress)	Solute transport.carrier-mediated transport.APC superfamily.borate transporter (BOR)
Scaffold_4.4318	5.5	7.55e-09	Fatty acid desaturase 4, chloroplastic (EC 1.14.19.43) (Fatty acid desaturase A)	Q9SZ42	FAD4	1.42e-117	FUNCTION: Fatty acid desaturase involved in the production of chloroplast-specific phosphatidylglycerol molecular species containing 16:1(3E). Catalyzes the formation of a trans double bond introduced close to the carboxyl group of palmitic acid, which is specifically esterified to the sn-2 glyceryl carbon of phosphatidylglycerol. {ECO:0000269|PubMed:17796728, ECO:0000269|PubMed:19682287}.	ether lipid biosynthetic process [GO:0008611]; phosphatidylglycerol metabolic process [GO:0046471]; response to karrikin [GO:0080167]; unsaturated fatty acid biosynthetic process [GO:0006636]	delta 3-trans-hexadecenoic acid phosphatidylglycerol desaturase activity [GO:0052637]; plasmanylethanolamine desaturase activity [GO:0050207]	chloroplast [GO:0009507]; chloroplast membrane [GO:0031969]; integral component of membrane [GO:0016021]	Arabidopsis thaliana (Mouse-ear cress)	Lipid metabolism.fatty acid biosynthesis.fatty acid desaturation.delta 3-trans-hexadecenoic acid phosphatidylglycerol desaturase (FAD4)
Scaffold_9.2241	5.4	9.61e-07	Salutaridine reductase (EC 1.1.1.248)	Q071N0	SALR	4.18e-102	FUNCTION: Involved in biosynthesis of morphinan-type benzylisoquinoline alkaloids. Catalyzes specifically the stereospecific conversion of salutaridine to salutaridinol. {ECO:0000269|PubMed:16968522, ECO:0000269|PubMed:19648114}.	morphine biosynthetic process [GO:0097295]	NADP binding [GO:0050661]; salutaridine reductase (NADPH) activity [GO:0047037]	0	Papaver somniferum (Opium poppy)	Enzyme classification.EC_1 oxidoreductases.EC_1.1 oxidoreductase acting on CH-OH group of donor
Scaffold_36.2	5.4	0.000761439	Auxin-responsive protein IAA11 (Indoleacetic acid-induced protein 11)	Q75GK0	IAA11	1.38e-47	FUNCTION: Aux/IAA proteins are short-lived transcriptional factors that function as repressors of early auxin response genes at low auxin concentrations. {ECO:0000250}.	auxin-activated signaling pathway [GO:0009734]; regulation of transcription, DNA-templated [GO:0006355]; response to auxin [GO:0009733]	0	nucleus [GO:0005634]	Oryza sativa subsp. japonica (Rice)	not assigned.annotated
Scaffold_7.465	5.4	7.06e-05	Transcription factor MYB12 (Myb-related protein 12) (AtMYB12) (Protein PRODUCTION OF FLAVONOL GLYCOSIDES 1)	O22264	MYB12	9.74e-75	FUNCTION: Flavonol-specific transcription activator involved in the regulation of several genes of flavonoid biosynthesis. Activates the expression of CHS, CHI, F3H and FLS1. Controls flavonol biosynthesis mainly in the root (PubMed:17419845, PubMed:20731781). Confers tolerance to UV-B (PubMed:19895401). {ECO:0000269|PubMed:15923334, ECO:0000269|PubMed:17419845, ECO:0000269|PubMed:19895401, ECO:0…	cell differentiation [GO:0030154]; flavonoid biosynthetic process [GO:0009813]; flavonol biosynthetic process [GO:0051555]; positive regulation of flavonol biosynthetic process [GO:1900386]; positive regulation of transcription, DNA-templated [GO:0045893]; response to auxin [GO:0009733]; response to ethylene [GO:0009723]; response to light stimulus [GO:0009416]; response to salt stress [GO:000965…	DNA-binding transcription factor activity [GO:0003700]; sequence-specific DNA binding [GO:0043565]; transcription regulatory region sequence-specific DNA binding [GO:0000976]	nucleus [GO:0005634]	Arabidopsis thaliana (Mouse-ear cress)	RNA biosynthesis.transcriptional regulation.MYB transcription factor superfamily.transcription factor (MYB)
Scaffold_8.2870	5.3	1.31e-14	Chalcone synthase (EC 2.3.1.74) (Naringenin-chalcone synthase)	P16107	CHSY	0	FUNCTION: The primary product of this enzyme is 4,2',4',6'-tetrahydroxychalcone (also termed naringenin-chalcone or chalcone) which can under specific conditions spontaneously isomerize into naringenin.	flavonoid biosynthetic process [GO:0009813]	naringenin-chalcone synthase activity [GO:0016210]	0	Petroselinum crispum (Parsley) (Petroselinum hortense)	Secondary metabolism.phenolics.flavonoid biosynthesis.chalcones.chalcone synthase activity.chalcone synthase (CHS)
Scaffold_4.2923	5.3	2.26e-97	Flavonol 3-O-glucosyltransferase (EC 2.4.1.91) (Anthocyanin 3-O-glucosyltransferase) (UDP glucose:flavonoid 3-O-glucosyltransferase) (UDP-glycosyltransferase 78D2)	Q9LFJ8	U78D2	9.58e-175	FUNCTION: Flavonol 3-O-glucosyltransferase that catalyzes the transfer of glucose from UDP-glucose to the 3-OH position of quercetin and kaempferol (PubMed:15352060, PubMed:15807784, PubMed:23549747, PubMed:24251900). Possesses high quercetin 3-O-glucosyltransferase activity in vitro (PubMed:15352060, PubMed:23549747). Catalyzes the glycosylation of anthocyanins from UDP-glucose (PubMed:20085894)…	phenylpropanoid metabolic process [GO:0009698]; response to karrikin [GO:0080167]	anthocyanidin 3-O-glucosyltransferase activity [GO:0047213]; daphnetin 3-O-glucosyltransferase activity [GO:0102360]; flavonol 3-O-glucosyltransferase activity [GO:0047893]; myricetin 3-O-glucosyltransferase activity [GO:0102425]; quercetin 3-O-glucosyltransferase activity [GO:0080043]; UDP-glucosyltransferase activity [GO:0035251]; UDP-glycosyltransferase activity [GO:0008194]	intracellular membrane-bounded organelle [GO:0043231]	Arabidopsis thaliana (Mouse-ear cress)	Secondary metabolism.phenolics.flavonoid biosynthesis.flavonol glycosides.flavonol-3-O-rhamnosyltransferase
Scaffold_3.1731	5.3	9.64e-06	Protein NUCLEAR FUSION DEFECTIVE 4	F4I9E1	NFD4	3.81e-81	FUNCTION: Required for karyogamy during female gametophyte development, when the two polar nuclei fuse to form the diploid central cell nucleus (PubMed:16698901). {ECO:0000269|PubMed:16698901}.	karyogamy [GO:0000741]; polar nucleus fusion [GO:0010197]; response to salt stress [GO:0009651]	0	integral component of membrane [GO:0016021]; membrane [GO:0016020]; mitochondrion [GO:0005739]	Arabidopsis thaliana (Mouse-ear cress)	Solute transport.carrier-mediated transport.MFS superfamily.anion transporter (Fabaceae-N70)
Scaffold_4.872	5.2	2.8e-14	Gibberellin 2-beta-dioxygenase 1 (EC 1.14.11.13) (GA 2-oxidase 1) (Gibberellin 2-beta-hydroxylase 1) (Gibberellin 2-oxidase 1) (Protein SLENDER)	Q9SQ80	G2OX1	2.62e-158	FUNCTION: Catalyzes the 2-beta-hydroxylation of several biologically active gibberellins, leading to the homeostatic regulation of their endogenous level. Catabolism of gibberellins (GAs) plays a central role in plant development. Converts GA9/GA20 to GA51/GA29 and GA4/GA1 to GA34/GA8. {ECO:0000269|PubMed:10417727, ECO:0000269|PubMed:10557225}.	gibberellin biosynthetic process [GO:0009686]	C-19 gibberellin 2-beta-dioxygenase activity [GO:0052634]; metal ion binding [GO:0046872]	0	Pisum sativum (Garden pea)	Phytohormone action.gibberellin.modification and degradation.gibberellin 2-oxidase
Scaffold_2.416	4.9	0.0214517	Histone-lysine N-methyltransferase TRX1 (OsTrx1) (EC 2.1.1.-) (Protein SET DOMAIN GROUP 723) (SET family protein 33) (OsSET33)	Q6K431	TRX1	0.000226	FUNCTION: Possesses histone H3 methyltransferase activity in vitro (PubMed:24420930). Methylates 'Lys-4' of histone H3. H3 'Lys-4' methylation represents a specific tag for epigenetic transcriptional activation. Functions as a receptor for the lipid messenger phosphatidylinositol 5-phosphate (PI5P), which regulates negatively its transcriptional activation activity (By similarity). Involved in th…	flower development [GO:0009908]; intracellular signal transduction [GO:0035556]; positive regulation of long-day photoperiodism, flowering [GO:0048578]	histone methyltransferase activity [GO:0042054]; metal ion binding [GO:0046872]	nucleus [GO:0005634]	Oryza sativa subsp. japonica (Rice)	not assigned.not annotated
Scaffold_8.2639	4.9	1.73e-07	Protein FANTASTIC FOUR 1	Q9SY06	FAF1	9.4e-19	FUNCTION: Able to repress WUS when constitutively overexpressed, but have no effect on CLV3. {ECO:0000269|PubMed:21176196}.	0	0	0	Arabidopsis thaliana (Mouse-ear cress)	not assigned.not annotated
Scaffold_4.1557	4.9	6.14e-15	Protein BIC1 (BLUE-LIGHT INHIBITOR OF CRYPTOCHROMES 1)	Q9LXJ1	BIC1	3.46e-26	FUNCTION: Regulates the blue-light dependent dimerization of CRY2 and formation of photobodies. Interacts with photoexited CRY2 to inhibit its activity. Inhibits CRY phosphorylation. {ECO:0000269|PubMed:27846570}.	blue light signaling pathway [GO:0009785]; response to karrikin [GO:0080167]	0	nucleus [GO:0005634]	Arabidopsis thaliana (Mouse-ear cress)	not assigned.annotated
Scaffold_1.4078	4.8	1.51e-06	#N/A	#N/A	#N/A	#N/A	#N/A	#N/A	#N/A	#N/A	#N/A	not assigned.not annotated
Scaffold_5.1575	4.8	6.51e-05	Agamous-like MADS-box protein AGL8 homolog (POTM1-1)	Q42429	AGL8	9.39e-66	FUNCTION: Probable transcription factor.	positive regulation of transcription by RNA polymerase II [GO:0045944]	DNA-binding transcription factor activity [GO:0003700]; protein dimerization activity [GO:0046983]; RNA polymerase II transcription regulatory region sequence-specific DNA binding [GO:0000977]	nucleus [GO:0005634]	Solanum tuberosum (Potato)	not assigned.annotated
Scaffold_1.2989	4.7	1.31e-11	Cytochrome P450 76T24 (CrCYP76T24) (EC 1.14.-.-)	W8JMV1	CYT24	6.32e-145	0	0	heme binding [GO:0020037]; iron ion binding [GO:0005506]; monooxygenase activity [GO:0004497]; oxidoreductase activity, acting on paired donors, with incorporation or reduction of molecular oxygen [GO:0016705]	integral component of membrane [GO:0016021]	Catharanthus roseus (Madagascar periwinkle) (Vinca rosea)	Enzyme classification.EC_1 oxidoreductases.EC_1.14 oxidoreductase acting on paired donor with incorporation or reduction of molecular oxygen
Scaffold_5.2294	4.7	1.1e-37	Flavonol synthase/flavanone 3-hydroxylase (EC 1.14.11.9) (EC 1.14.20.6)	Q7XZQ6	FLS	0	FUNCTION: Catalyzes the formation of flavonols from dihydroflavonols. Acts on (2S)-naringenin and (+)-trans-dihydrokaempferol to produce kaempferol and on (2R)-naringenin to produce (-)-trans-dihydrokaempferol. {ECO:0000269|PubMed:12782296}.	0	flavonol synthase activity [GO:0045431]; L-ascorbic acid binding [GO:0031418]; metal ion binding [GO:0046872]; naringenin 3-dioxygenase activity [GO:0045486]	0	Petroselinum crispum (Parsley) (Petroselinum hortense)	Secondary metabolism.phenolics.flavonoid biosynthesis.flavonols.flavonol synthase
Scaffold_5.1558	4.7	4.63e-14	Flavonoid 3'-monooxygenase (EC 1.14.14.82) (Cytochrome P450 75B1) (Flavonoid 3'-hydroxylase) (AtF3'H) (Protein TRANSPARENT TESTA 7)	Q9SD85	F3PH	0	FUNCTION: Catalyzes the 3'-hydroxylation of the flavonoid B-ring to the 3',4'-hydroxylated state. Convert naringenin to eriodictyol and dihydrokaempferol to dihydroquercetin.	flavonoid biosynthetic process [GO:0009813]; response to auxin [GO:0009733]	flavonoid 3'-monooxygenase activity [GO:0016711]; heme binding [GO:0020037]; iron ion binding [GO:0005506]; oxidoreductase activity, acting on paired donors, with incorporation or reduction of molecular oxygen, NAD(P)H as one donor, and incorporation of one atom of oxygen [GO:0016709]	endoplasmic reticulum membrane [GO:0005789]; integral component of membrane [GO:0016021]; membrane [GO:0016020]	Arabidopsis thaliana (Mouse-ear cress)	Secondary metabolism.phenolics.flavonoid biosynthesis.dihydroflavonols.flavonoid 3-hydroxylase
Scaffold_4.1535	4.6	1.13e-07	Cytochrome P450 94C1 (EC 1.14.14.49) (12-hydroxyjasmonoyl-L-amino acid 12-hydroxylase)	Q9ZUX1	C94C1	0	FUNCTION: Involved in the oxidation of the plant hormone jasmonoyl-L-isoleucine (JA-Ile), a bioactive phytohormone of the jasmonate-mediated signaling pathway. Converts 12-hydroxy-JA-Ile (12OH-JA-Ile) to the carboxy-derivative 12COOH-JA-Ile (PubMed:17868380, PubMed:22215670, PubMed:26164240). Exerts negative feedback control on JA-Ile levels and plays a role in attenuation of jasmonate responses …	response to wounding [GO:0009611]	alkane 1-monooxygenase activity [GO:0018685]; heme binding [GO:0020037]; iron ion binding [GO:0005506]	endoplasmic reticulum membrane [GO:0005789]; integral component of membrane [GO:0016021]; intracellular membrane-bounded organelle [GO:0043231]	Arabidopsis thaliana (Mouse-ear cress)	Phytohormone action.jasmonic acid.conjugation and degradation.jasmonoyl-amino acid carboxylase
Scaffold_1.3933	4.6	1.36e-05	Leucoanthocyanidin dioxygenase (LDOX) (Leucocyanidin oxygenase) (EC 1.14.20.4) (Leucoanthocyanidin hydroxylase)	P51092	LDOX	0	FUNCTION: Oxidation of leucoanthocyanidins into anthocyanidins.	anthocyanin-containing compound biosynthetic process [GO:0009718]	L-ascorbic acid binding [GO:0031418]; leucocyanidin oxygenase activity [GO:0050589]; metal ion binding [GO:0046872]	0	Petunia hybrida (Petunia)	Secondary metabolism.phenolics.flavonoid biosynthesis.anthocyanidins.anthocyanidin synthase
Scaffold_6.1700	4.6	1.46e-10	Aluminum-activated malate transporter 9 (AtALMT9)	Q9LS46	ALMT9	3.28e-114	FUNCTION: Vacuolar malate channel. Has a higher selectivity for malate than for fumarate. Exhibits also a weak chloride conductance. {ECO:0000269|PubMed:18005230}.	malate transport [GO:0015743]	anion channel activity [GO:0005253]	integral component of membrane [GO:0016021]; plant-type vacuole membrane [GO:0009705]	Arabidopsis thaliana (Mouse-ear cress)	Solute transport.channels.anion channel (QUAC/ALMT)
Scaffold_4.568	4.5	2.96e-05	O-acyltransferase WSD1 (Diacylglycerol O-acyltransferase) (DGAT) (EC 2.3.1.20) (Long-chain-alcohol O-fatty-acyltransferase) (EC 2.3.1.75) (Wax synthase) (WS)	Q93ZR6	WSD1	1.08e-31	FUNCTION: Bifunctional wax ester synthase/diacylglycerol acyltransferase. Involved in cuticular wax biosynthesis. {ECO:0000269|PubMed:18621978}.	triglyceride biosynthetic process [GO:0019432]; wax biosynthetic process [GO:0010025]	arachidoyl-CoA:1-dodecanol O-acyltransferase activity [GO:0102966]; diacylglycerol O-acyltransferase activity [GO:0004144]; long-chain-alcohol O-fatty-acyltransferase activity [GO:0047196]	endoplasmic reticulum [GO:0005783]; endoplasmic reticulum membrane [GO:0005789]; integral component of membrane [GO:0016021]; plasma membrane [GO:0005886]	Arabidopsis thaliana (Mouse-ear cress)	not assigned.annotated
Scaffold_5.3285	4.5	0.00123299	Dihydroflavonol 4-reductase (DFR) (EC 1.1.1.219) (Dihydrokaempferol 4-reductase) (Flavanone 4-reductase) (FNR) (EC 1.1.1.234)	P51105	DFRA	0	FUNCTION: Bifunctional enzyme involved in flavonoid metabolism. {ECO:0000250|UniProtKB:Q9XES5}.	anthocyanin-containing compound biosynthetic process [GO:0009718]	dihydrokaempferol 4-reductase activity [GO:0045552]; flavanone 4-reductase activity [GO:0047890]	0	Gerbera hybrida (Daisy)	Secondary metabolism.phenolics.flavonoid biosynthesis.anthocyanidins.dihydroflavonol 4-reductase
Scaffold_4.1493	4.4	1.52e-05	Probable xyloglucan endotransglucosylase/hydrolase protein 32 (At-XTH32) (XTH-32) (EC 2.4.1.207)	Q9SJL9	XTH32	5.07e-180	FUNCTION: Catalyzes xyloglucan endohydrolysis (XEH) and/or endotransglycosylation (XET). Cleaves and religates xyloglucan polymers, an essential constituent of the primary cell wall, and thereby participates in cell wall construction of growing tissues (By similarity). {ECO:0000250}.	cell wall biogenesis [GO:0042546]; cell wall macromolecule catabolic process [GO:0016998]; cell wall organization [GO:0071555]; xyloglucan metabolic process [GO:0010411]	hydrolase activity, hydrolyzing O-glycosyl compounds [GO:0004553]; xyloglucan:xyloglucosyl transferase activity [GO:0016762]	apoplast [GO:0048046]; cell wall [GO:0005618]	Arabidopsis thaliana (Mouse-ear cress)	Cell wall organisation.hemicellulose.xyloglucan.modification and degradation.xyloglucan endotransglucosylase/hydrolase
Scaffold_7.1559	4.4	0.0335359	Abscisic acid 8'-hydroxylase 2 (ABA 8'-hydroxylase 2) (EC 1.14.14.137) (Cytochrome P450 707A2)	O81077	ABAH2	2.28e-68	FUNCTION: Involved in the oxidative degradation of abscisic acid, but not in the isomerization of the produced 8'-hydroxyabscisic acid (8'-OH-ABA) to (-)-phaseic acid (PA). Involved in the control of seed dormancy and germination. {ECO:0000269|PubMed:15044947, ECO:0000269|PubMed:16543410}.	abscisic acid catabolic process [GO:0046345]; abscisic acid metabolic process [GO:0009687]; oxidation-reduction process [GO:0055114]; release of seed from dormancy [GO:0048838]; response to red light [GO:0010114]; response to red or far red light [GO:0009639]; sterol metabolic process [GO:0016125]	(+)-abscisic acid 8'-hydroxylase activity [GO:0010295]; heme binding [GO:0020037]; iron ion binding [GO:0005506]; monooxygenase activity [GO:0004497]; oxidoreductase activity [GO:0016491]	integral component of membrane [GO:0016021]	Arabidopsis thaliana (Mouse-ear cress)	Enzyme classification.EC_1 oxidoreductases.EC_1.14 oxidoreductase acting on paired donor with incorporation or reduction of molecular oxygen
Scaffold_1.4718	4.4	1.7e-30	Probable glutathione S-transferase (EC 2.5.1.18) (Auxin-induced protein PGNT1/PCNT110)	Q03662	GSTX1	2.09e-86	0	auxin-activated signaling pathway [GO:0009734]; glutathione metabolic process [GO:0006749]	glutathione transferase activity [GO:0004364]	cytoplasm [GO:0005737]	Nicotiana tabacum (Common tobacco)	Protein modification.S-glutathionylation.glutathione S-transferase activities.class tau glutathione S-transferase
Scaffold_1.4100	4.3	5.23e-12	UDP-glycosyltransferase 90A1 (EC 2.4.1.-)	Q9ZVX4	U90A1	2.68e-169	0	0	UDP-glycosyltransferase activity [GO:0008194]	intracellular membrane-bounded organelle [GO:0043231]	Arabidopsis thaliana (Mouse-ear cress)	Enzyme classification.EC_2 transferases.EC_2.4 glycosyltransferase
Scaffold_2.1157	4.3	1.36e-05	Phosphatidylinositol/phosphatidylcholine transfer protein SFH3 (Protein SEC FOURTEEN HOMOLOGS 3) (AtSFH3)	Q93ZE9	SFH3	1.64e-11	FUNCTION: Required for transport of secretory proteins from the Golgi complex (By similarity). Catalyzes the transfer of phosphatidylinositol and phosphatidylcholine between membranes in vitro. {ECO:0000250, ECO:0000269|PubMed:16697077}.	flower development [GO:0009908]; protein transport [GO:0015031]	0	Golgi membrane [GO:0000139]; plasma membrane [GO:0005886]	Arabidopsis thaliana (Mouse-ear cress)	not assigned.not annotated
Scaffold_2.1305	4.3	0.0227771	11S globulin (11S legumin) (allergen Jug n 4) [Cleaved into: 11S globulin acidic chain; 11S globulin basic chain]	A0A1L6K371	JUGN4	5.65e-146	FUNCTION: Seed storage protein. {ECO:0000255|RuleBase:RU003681, ECO:0000305|PubMed:27936684}.	seed development [GO:0048316]	IgE binding [GO:0019863]; nutrient reservoir activity [GO:0045735]	0	Juglans nigra (Black walnut) (Wallia nigra)	not assigned.annotated
Scaffold_6.2381	4.3	7.11e-05	Transcription factor MYB113 (Myb-related protein 113) (AtMYB113)	Q9FNV9	MY113	1.9e-62	FUNCTION: Transcription activator, when associated with BHLH002/EGL3/MYC146, BHLH012/MYC1, or BHLH042/TT8. {ECO:0000269|PubMed:15361138}.	cell differentiation [GO:0030154]; multicellular organism development [GO:0007275]; regulation of anthocyanin biosynthetic process [GO:0031540]; regulation of transcription, DNA-templated [GO:0006355]	DNA-binding transcription factor activity [GO:0003700]; sequence-specific DNA binding [GO:0043565]; transcription regulatory region sequence-specific DNA binding [GO:0000976]	nucleus [GO:0005634]	Arabidopsis thaliana (Mouse-ear cress)	RNA biosynthesis.transcriptional regulation.MYB transcription factor superfamily.transcription factor (MYB)
Scaffold_6.1768	4.3	0.00436247	Bidirectional sugar transporter SWEET16 (OsSWEET16)	Q10LN5	SWT16	3.68e-100	FUNCTION: Mediates both low-affinity uptake and efflux of sugar across the plasma membrane. {ECO:0000250|UniProtKB:Q8L9J7}.	carbohydrate transport [GO:0008643]	sugar transmembrane transporter activity [GO:0051119]	integral component of membrane [GO:0016021]; integral component of plasma membrane [GO:0005887]	Oryza sativa subsp. japonica (Rice)	Solute transport.carrier-mediated transport.TOC superfamily.sugar efflux transporter (SWEET)
Scaffold_5.3590	4.2	0.00722867	Furostanol glycoside 26-O-beta-glucosidase (CsF26G) (EC 3.2.1.186) (Protodioscin 26-O-beta-D-glucosidase)	Q42707	F26G	1.43e-70	FUNCTION: Beta-glucosidase involved in saponin metabolism. Highly specific for the cleavage of C-26-bound glucose moiety of furostanol glycosides such as protogracillin and protodioscin. No activity with nuatigenin glycoside. Convers furostanol glycosides to spirostanol glycosides. {ECO:0000269|PubMed:8549824, ECO:0000269|PubMed:8766714}.	carbohydrate metabolic process [GO:0005975]	hydrolase activity, hydrolyzing O-glycosyl compounds [GO:0004553]	chloroplast [GO:0009507]	Cheilocostus speciosus (Crepe ginger) (Costus speciosus)	Enzyme classification.EC_3 hydrolases.EC_3.2 glycosylase
Scaffold_9.425	4.2	0.00902353	Disease resistance protein RPV1 (NAD(+) hydrolase RPV1) (EC 3.2.2.6) (Resistance to Plasmopara viticola protein) (MrRVP1)	V9M2S5	RPV1	1.13e-30	FUNCTION: Disease resistance (R) protein that confers resistance to multiple powdery and downy mildew by promoting cell death (PubMed:24033846, PubMed:28008335). Acts as a NAD(+) hydrolase (NADase): in response to activation, catalyzes cleavage of NAD(+) into ADP-D-ribose (ADPR) and nicotinamide; NAD(+) cleavage triggering a defense system that promotes cell death (PubMed:31439792). {ECO:0000269|…	defense response to fungus, incompatible interaction [GO:0009817]; positive regulation of programmed cell death [GO:0043068]; signal transduction [GO:0007165]	ADP binding [GO:0043531]; NAD(P)+ nucleosidase activity [GO:0050135]; NAD+ nucleotidase, cyclic ADP-ribose generating [GO:0061809]; protein homodimerization activity [GO:0042803]	cytoplasm [GO:0005737]; nucleus [GO:0005634]	Vitis rotundifolia (Muscadine grape)	External stimuli response.pathogen.effector-triggered immunity (ETI) network.effector receptor (NLR)
Scaffold_7.1167	4.2	9.49e-05	F-box/kelch-repeat protein At3g06240	Q8GXC7	FBK50	5.76e-13	0	0	0	0	Arabidopsis thaliana (Mouse-ear cress)	not assigned.not annotated
Scaffold_8.212	4.2	0.00650929	Serine carboxypeptidase-like 40 (EC 3.4.16.-)	Q0WRX3	SCP40	0	FUNCTION: Probable carboxypeptidase. {ECO:0000250}.	proteolysis involved in cellular protein catabolic process [GO:0051603]	serine-type carboxypeptidase activity [GO:0004185]	extracellular region [GO:0005576]; vacuole [GO:0005773]	Arabidopsis thaliana (Mouse-ear cress)	Protein homeostasis.proteolysis.serine-type peptidase activities.S10-class serine carboxypeptidase (SCPL)
Scaffold_5.3450	4.2	9.64e-07	Protein NRT1/ PTR FAMILY 2.11 (AtNPF2.11) (Nitrate transporter 1.10) (Protein GLUCOSINOLATE TRANSPORTER-2)	Q9LV10	PTR53	0	FUNCTION: High-affinity, proton-dependent glucosinolate-specific transporter. Involved in apoplasmic phloem-loading of glucosinolates and in bidirectional long-distance transport of aliphatic but not indole glucosinolates. May be involved in removal of glucosinolates from the xylem in roots. {ECO:0000269|PubMed:22864417, ECO:0000269|PubMed:23995084}.	glucosinolate transport [GO:1901349]; phloem glucosinolate loading [GO:0090449]; response to karrikin [GO:0080167]	glucosinolate:proton symporter activity [GO:0090448]	integral component of membrane [GO:0016021]; plasma membrane [GO:0005886]; plasmodesma [GO:0009506]	Arabidopsis thaliana (Mouse-ear cress)	Solute transport.carrier-mediated transport.MFS superfamily.anion transporter (NRT1/PTR)
Scaffold_2.1601	4.1	7.78e-05	#N/A	#N/A	#N/A	#N/A	#N/A	#N/A	#N/A	#N/A	#N/A	not assigned.not annotated
Scaffold_3.2374	4.1	3.55e-14	Phenylalanine ammonia-lyase 3 (EC 4.3.1.24)	P45729	PAL3	0	FUNCTION: This is a key enzyme of plant metabolism catalyzing the first reaction in the biosynthesis from L-phenylalanine of a wide variety of natural products based on the phenylpropane skeleton.	cinnamic acid biosynthetic process [GO:0009800]; L-phenylalanine catabolic process [GO:0006559]	phenylalanine ammonia-lyase activity [GO:0045548]	cytoplasm [GO:0005737]; protein-containing complex [GO:0032991]	Petroselinum crispum (Parsley) (Petroselinum hortense)	Secondary metabolism.phenolics.p-coumaroyl-CoA biosynthesis.phenylalanine ammonia lyase activity.phenylalanine ammonia lyase (PAL)
Scaffold_1.1593	4	6.49e-07	Protein FANTASTIC FOUR 3	Q6NMR8	FAF3	2.41e-26	FUNCTION: Able to repress WUS when constitutively overexpressed, but have no effect on CLV3. {ECO:0000269|PubMed:21176196}.	0	0	0	Arabidopsis thaliana (Mouse-ear cress)	not assigned.not annotated
Scaffold_4.1008	4	3.46e-06	O-methyltransferase 1, chloroplastic (OsMTS1) (Acetylserotonin O-methyltransferase MTS1) (EC 2.1.1.4) (Protein LESION AND LAMINA BENDING) (OsLLB) (Protein PREMATURE LEAF SENESCENCE 3) (Putative leucine carboxyl methyltransferase MTS1)	Q6YSY5	MTS1	1.71e-05	FUNCTION: Involved in melatonin biosynthesis (PubMed:29901843). Can function as acetylserotonin O-methyltransferase (PubMed:29901843). Catalyzes the transfer of a methyl group onto N-acetylserotonin, producing melatonin (N-acetyl-5-methoxytryptamine) (PubMed:29901843). Involved in the regulation of jasmonate- and brassinosteroid-mediated plant growth and defense responses (PubMed:26864209). {ECO:…	melatonin biosynthetic process [GO:0030187]; methylation [GO:0032259]	acetylserotonin O-methyltransferase activity [GO:0017096]	chloroplast [GO:0009507]	Oryza sativa subsp. japonica (Rice)	not assigned.not annotated
Scaffold_1.3070	4	2.34e-16	Probable E3 ubiquitin-protein ligase XBOS34 (EC 2.3.2.27) (Ankyrin repeat domain and RING finger-containing protein XBOS34) (RING-type E3 ubiquitin transferase XBOS34) (XB3 protein homolog 4)	Q7XI08	XB34	2.31e-07	0	protein ubiquitination [GO:0016567]	metal ion binding [GO:0046872]; transferase activity [GO:0016740]	0	Oryza sativa subsp. japonica (Rice)	not assigned.not annotated
Scaffold_7.278	4	0.000122027	Protein LITTLE ZIPPER 2	Q9LZX5	ZPR2	3.87e-09	FUNCTION: Competitive inhibitor of the HD-ZIPIII transcription factors in shoot apical meristem (SAM) development. Acts by forming non-functional heterodimers. Part of a negative feedback loop. Essential for proper functioning of stem cells in the SAM. {ECO:0000250|UniProtKB:Q9LXI8}.	0	0	0	Arabidopsis thaliana (Mouse-ear cress)	not assigned.not annotated
Scaffold_3.2290	4	0.00486692	AT-hook motif nuclear-localized protein 1	Q8VYJ2	AHL1	2.68e-66	FUNCTION: Transcription factor that specifically binds AT-rich DNA sequences related to the nuclear matrix attachment regions (MARs). May play a function in the positioning of chromatin fibers within the nucleus. {ECO:0000269|PubMed:15604740}.	0	AT DNA binding [GO:0003680]; DNA binding [GO:0003677]; sequence-specific DNA binding [GO:0043565]	chromosomal region [GO:0098687]; cytoplasm [GO:0005737]; mitochondrion [GO:0005739]; nucleolus [GO:0005730]; nucleoplasm [GO:0005654]; nucleus [GO:0005634]	Arabidopsis thaliana (Mouse-ear cress)	not assigned.annotated
Scaffold_3.2006	4	1.57e-07	Cytokinin dehydrogenase 1 (EC 1.5.99.12) (Cytokinin oxidase 1) (AtCKX1) (CKO 1)	O22213	CKX1	0	FUNCTION: Catalyzes the oxidation of cytokinins, a family of N(6)-substituted adenine derivatives that are plant hormones, where the substituent is an isopentenyl group. {ECO:0000269|PubMed:11504909, ECO:0000269|PubMed:14555694}.	cytokinin catabolic process [GO:0009823]; meristem development [GO:0048507]	cytokinin dehydrogenase activity [GO:0019139]; FAD binding [GO:0071949]	vacuole [GO:0005773]	Arabidopsis thaliana (Mouse-ear cress)	Phytohormone action.cytokinin.conjugation and degradation.cytokinin dehydrogenase
Scaffold_18.3	4	0.0204761	DNA-directed RNA polymerase subunit beta'' (EC 2.7.7.6) (PEP) (Plastid-encoded RNA polymerase subunit beta'') (RNA polymerase subunit beta'')	Q68S16	RPOC2	0	FUNCTION: DNA-dependent RNA polymerase catalyzes the transcription of DNA into RNA using the four ribonucleoside triphosphates as substrates. {ECO:0000255|HAMAP-Rule:MF_01324}.	transcription, DNA-templated [GO:0006351]	DNA binding [GO:0003677]; DNA-directed 5'-3' RNA polymerase activity [GO:0003899]; zinc ion binding [GO:0008270]	chloroplast [GO:0009507]	Panax ginseng (Korean ginseng)	RNA biosynthesis.organelle machinery.RNA polymerase activities.plastid-encoded RNA polymerase (PEP) complex.core components.core component RpoC1 or RpoC2
Scaffold_8.916	3.9	0.0117693	#N/A	#N/A	#N/A	#N/A	#N/A	#N/A	#N/A	#N/A	#N/A	not assigned.not annotated
Scaffold_4.13	3.9	9.84e-06	#N/A	#N/A	#N/A	#N/A	#N/A	#N/A	#N/A	#N/A	#N/A	not assigned.not annotated
Scaffold_5.166	3.9	0.000196083	Probable anion transporter 3, chloroplastic (Phosphate transporter PHT4;2)	Q7XJR2	ANTR3	0	FUNCTION: Inorganic phosphate and probable anion transporter. {ECO:0000269|PubMed:18086223}.	0	inorganic phosphate transmembrane transporter activity [GO:0005315]	chloroplast membrane [GO:0031969]; integral component of membrane [GO:0016021]; plastid [GO:0009536]	Arabidopsis thaliana (Mouse-ear cress)	Solute transport.carrier-mediated transport.MFS superfamily.phosphate transporter (PHT4)
Scaffold_6.1438	3.8	0.00135066	Very-long-chain aldehyde decarbonylase CER1 (EC 4.1.99.5) (Protein ECERIFERUM 1)	F4HVY0	CER1	0	FUNCTION: Aldehyde decarbonylase involved in the conversion of aldehydes to alkanes. Core component of a very-long-chain alkane synthesis complex. Involved in epicuticular wax biosynthesis and pollen fertility. {ECO:0000269|PubMed:21386033, ECO:0000269|PubMed:22773744, ECO:0000269|PubMed:8718622}.	alkane biosynthetic process [GO:0043447]; defense response to bacterium [GO:0042742]; defense response to fungus [GO:0050832]; lipid biosynthetic process [GO:0008610]; response to water deprivation [GO:0009414]; wax biosynthetic process [GO:0010025]	aldehyde oxygenase (deformylating) activity [GO:1990465]; iron ion binding [GO:0005506]; octadecanal decarbonylase activity [GO:0009924]; oxidoreductase activity [GO:0016491]	endoplasmic reticulum membrane [GO:0005789]; integral component of membrane [GO:0016021]; membrane [GO:0016020]	Arabidopsis thaliana (Mouse-ear cress)	Cell wall organisation.cutin and suberin.cuticular lipid formation.alkane-forming pathway.CER1-CER3 alkane-forming complex.aldehyde decarbonylase component CER1
Scaffold_1.4623	3.8	9.14e-14	Aldehyde dehydrogenase family 2 member C4 (EC 1.2.1.3) (ALDH1a) (Protein REDUCED EPIDERMAL FLUORESCENCE 1)	Q56YU0	AL2C4	0	FUNCTION: Involved in ferulic acid and sinapic acid biosynthesis by oxidation of conyferylaldehyde and sinapaldehyde, respectively. Can oxidize L-lactaldehyde. Possesses activity on acetaldehyde and glycolaldehyde in vitro. {ECO:0000269|PubMed:11999848, ECO:0000269|PubMed:14729911}.	phenylpropanoid biosynthetic process [GO:0009699]	aldehyde dehydrogenase (NAD+) activity [GO:0004029]; coniferyl-aldehyde dehydrogenase activity [GO:0050269]; glyceraldehyde-3-phosphate dehydrogenase (NAD+) (non-phosphorylating) activity [GO:0043878]	cytosol [GO:0005829]	Arabidopsis thaliana (Mouse-ear cress)	Cell wall organisation.cell wall hydroxycinnamic acids.hydroxycinnamaldehyde dehydrogenase
Scaffold_5.2724	3.8	0.0158387	Kinesin-like protein KIN-14P	Q0WN69	KN14P	0	0	microtubule-based movement [GO:0007018]	ATPase activity [GO:0016887]; ATP binding [GO:0005524]; microtubule binding [GO:0008017]; microtubule motor activity [GO:0003777]	chloroplast [GO:0009507]; kinesin complex [GO:0005871]; microtubule [GO:0005874]	Arabidopsis thaliana (Mouse-ear cress)	Cytoskeleton organisation.microtubular network.Kinesin microtubule-based motor protein activities.motor protein (Kinesin-14)
Scaffold_4.4196	3.8	2.96e-05	#N/A	#N/A	#N/A	#N/A	#N/A	#N/A	#N/A	#N/A	#N/A	not assigned.not annotated
Scaffold_4.376	3.8	4.11e-07	MLO-like protein 5 (AtMlo5)	O22815	MLO5	0	FUNCTION: May be involved in modulation of pathogen defense and leaf cell death. Activity seems to be regulated by Ca(2+)-dependent calmodulin binding and seems not to require heterotrimeric G proteins (By similarity). {ECO:0000250}.	defense response [GO:0006952]; response to biotic stimulus [GO:0009607]	calmodulin binding [GO:0005516]	integral component of membrane [GO:0016021]	Arabidopsis thaliana (Mouse-ear cress)	not assigned.annotated
Scaffold_4.678	3.8	2.48e-08	B-box domain protein 30 (AtBBX30) (Microprotein 1A)	Q1G3I2	MIP1A	2.11e-22	FUNCTION: Developmental regulator acting by forming heterodimeric complexes, that sequester CO and CO-like (COL) proteins into non-functional complexes. Engages CO and the transcriptional repressor TPL in a tripartite complex. Involved in the CO-mediated long-day flowering-promotion pathway. {ECO:0000269|PubMed:27015278}.	circadian rhythm [GO:0007623]; regulation of flower development [GO:0009909]	protein-macromolecule adaptor activity [GO:0030674]; zinc ion binding [GO:0008270]	nucleus [GO:0005634]	Arabidopsis thaliana (Mouse-ear cress)	not assigned.annotated
Scaffold_1.2792	3.8	7.91e-14	Cryptochrome DASH, chloroplastic/mitochondrial (Cryptochrome-3) (Protein CRY-DASH)	Q38JU2	CRYD	0	FUNCTION: May have a photoreceptor function and might bind ss- and ds-DNA in a sequence non-specific manner. Lacks photolyase activity. Has a potential role in detecting the dawn and dusk transitions and, consequently, in circadian input pathways. {ECO:0000305|PubMed:16876787}.	DNA repair [GO:0006281]; protein-chromophore linkage [GO:0018298]	DNA binding [GO:0003677]; DNA photolyase activity [GO:0003913]	chloroplast [GO:0009507]; mitochondrion [GO:0005739]	Solanum lycopersicum (Tomato) (Lycopersicon esculentum)	not assigned.annotated
Scaffold_1.2182	3.8	0.000608186	Ribulose bisphosphate carboxylase small chain, chloroplastic (NbRbCS) (RuBisCO small subunit) (EC 4.1.1.39)	A0A0S4IJL0	RBS	1.44e-105	FUNCTION: RuBisCO catalyzes two reactions: the carboxylation of D-ribulose 1,5-bisphosphate, the primary event in carbon dioxide fixation, as well as the oxidative fragmentation of the pentose substrate. Both reactions occur simultaneously and in competition at the same active site (By similarity). Involved in antiviral defenses (PubMed:23148080). {ECO:0000250|UniProtKB:P69249, ECO:0000269|PubMed…	carbon fixation [GO:0015977]; photorespiration [GO:0009853]; photosynthesis [GO:0015979]	monooxygenase activity [GO:0004497]; ribulose-bisphosphate carboxylase activity [GO:0016984]	chloroplast [GO:0009507]; plasmodesma [GO:0009506]; viral replication complex [GO:0019034]	Nicotiana benthamiana	Photosynthesis.calvin cycle.ribulose-1,5-bisphosphat carboxylase/oxygenase (RuBisCo) activity.RuBisCo heterodimer.small subunit
Scaffold_6.904	3.8	1.03e-05	Ferredoxin-1, chloroplastic (Ferredoxin I)	O04683	FER1	8.33e-61	FUNCTION: Ferredoxins are iron-sulfur proteins that transfer electrons in a wide variety of metabolic reactions.	0	2 iron, 2 sulfur cluster binding [GO:0051537]; electron transfer activity [GO:0009055]; metal ion binding [GO:0046872]	chloroplast [GO:0009507]	Mesembryanthemum crystallinum (Common ice plant) (Cryophytum crystallinum)	Photosynthesis.photophosphorylation.linear electron flow.ferredoxin electron carrier
Scaffold_1.1520	3.8	4.12e-16	Early light-induced protein 1, chloroplastic	P93735	ELIP1	4.73e-64	FUNCTION: Prevents excess accumulation of free chlorophyll by inhibiting the entire chlorophyll biosynthesis pathway (e.g. 5-aminolevulinate synthesis and Mg-protoporphyrin IX chelatase activity), and hence prevent photooxidative stress (By similarity). Probably involved in the integration of pigments into the mature light-harvesting pigment-protein complexes. Light-harvesting chlorophyll (LHC) a…	cellular response to blue light [GO:0071483]; cellular response to far red light [GO:0071490]; cellular response to heat [GO:0034605]; cellular response to high light intensity [GO:0071486]; cellular response to red light [GO:0071491]; cellular response to UV-A [GO:0071492]; photoprotection [GO:0010117]; photosynthesis [GO:0015979]; positive regulation of seed germination [GO:0010030]; regulation…	0	chloroplast thylakoid membrane [GO:0009535]; integral component of membrane [GO:0016021]; photosystem I [GO:0009522]; photosystem II [GO:0009523]	Arabidopsis thaliana (Mouse-ear cress)	Photosynthesis.photophosphorylation.photosystem II.LHC-related protein groups.three-helix LHC-related protein group.protein (ELIP)
Scaffold_9.2291	3.8	1.95e-11	Tyrosine decarboxylase 2 (EC 4.1.1.25)	A0A2H5AIY2	TYDC2	0	FUNCTION: Catalyzes the decarboxylation of L-tyrosine to tyramine, which is converted to norbelladine, a precursor to all Amaryllidaceae alkaloids such as galanthamine, lycorine and haemanthamine, and including haemanthamine- and crinamine-type alkaloids, promising anticancer agents. {ECO:0000303|PubMed:29229969}.	cellular amino acid metabolic process [GO:0006520]	pyridoxal phosphate binding [GO:0030170]; tyrosine decarboxylase activity [GO:0004837]	0	Narcissus pseudonarcissus (Daffodil)	Secondary metabolism.alkaloids.indole alkaloid biosynthesis.aromatic L-amino acid decarboxylase
Scaffold_3.1125	3.8	8.02e-11	Geraniol synthase, chloroplastic (ObGES) (EC 3.1.7.11)	Q6USK1	GERS	0	FUNCTION: Monoterpene synthase that catalyzes the formation of geraniol from geranyl diphosphate. {ECO:0000269|PubMed:14657409}.	geranyl diphosphate metabolic process [GO:0033383]; terpenoid biosynthetic process [GO:0016114]	hydrolase activity [GO:0016787]; magnesium ion binding [GO:0000287]; manganese ion binding [GO:0030145]; protein homodimerization activity [GO:0042803]; terpene synthase activity [GO:0010333]	chloroplast [GO:0009507]	Ocimum basilicum (Sweet basil)	Secondary metabolism.terpenoids.terpene biosynthesis.mono-/sesquiterpene-/diterpene synthase
Scaffold_4.1464	3.7	3.89e-24	#N/A	#N/A	#N/A	#N/A	#N/A	#N/A	#N/A	#N/A	#N/A	not assigned.not annotated
Scaffold_2.2474	3.7	0.0255097	#N/A	#N/A	#N/A	#N/A	#N/A	#N/A	#N/A	#N/A	#N/A	not assigned.not annotated
Scaffold_1.1844	3.7	0.00588405	High mobility group B protein 7 (Nucleosome/chromatin assembly factor group D 07) (Nucleosome/chromatin assembly factor group D 7) (Protein NUCLEAR FUSION DEFECTIVE 7)	Q8LDF9	HMGB7	6.29e-51	FUNCTION: Binds preferentially double-stranded supercoiled DNA (PubMed:14756567). Required for karyogamy during female gametophyte development, when the two polar nuclei fuse to form the diploid central cell nucleus (PubMed:16698901). {ECO:0000269|PubMed:14756567, ECO:0000269|PubMed:16698901}.	karyogamy [GO:0000741]; polar nucleus fusion [GO:0010197]	DNA binding [GO:0003677]; DNA-binding transcription factor activity [GO:0003700]	nucleus [GO:0005634]	Arabidopsis thaliana (Mouse-ear cress)	not assigned.annotated
Scaffold_6.1685	3.7	0.000545188	Ethylene-responsive transcription factor ERF034	Q8LBQ7	ERF34	7.84e-46	FUNCTION: Probably acts as a transcriptional activator. Binds to the GCC-box pathogenesis-related promoter element. May be involved in the regulation of gene expression by stress factors and by components of stress signal transduction pathways (By similarity). {ECO:0000250}.	ethylene-activated signaling pathway [GO:0009873]	DNA binding [GO:0003677]; DNA-binding transcription factor activity [GO:0003700]	nucleus [GO:0005634]	Arabidopsis thaliana (Mouse-ear cress)	RNA biosynthesis.transcriptional regulation.AP2/ERF transcription factor superfamily.transcription factor (DREB)
Scaffold_7.3533	3.6	5.26e-06	#N/A	#N/A	#N/A	#N/A	#N/A	#N/A	#N/A	#N/A	#N/A	not assigned.not annotated
Scaffold_4.1403	3.6	7.77e-05	#N/A	#N/A	#N/A	#N/A	#N/A	#N/A	#N/A	#N/A	#N/A	not assigned.not annotated
Scaffold_490.1	3.6	0.0104082	Uncharacterized protein	A0A2J6MH82	A0A2J6MH82	3.61e-134	0	0	0	0	Lactuca sativa (Garden lettuce)	not assigned.annotated
Scaffold_3.2709	3.6	3.37e-06	Pathogenesis-related protein PR-1	Q40374	PR1	2.31e-52	FUNCTION: Probably involved in the defense reaction of plants against pathogens.	defense response [GO:0006952]; response to biotic stimulus [GO:0009607]	0	extracellular region [GO:0005576]	Medicago truncatula (Barrel medic) (Medicago tribuloides)	not assigned.annotated
Scaffold_8.1349	3.6	0.00382986	Protein ACCELERATED CELL DEATH 6	Q8LPS2	ACD6	2.3e-26	FUNCTION: Dose-dependent activator of the defense response against virulent pathogens, including bacteria, fungi and oomycetes, that acts in a positive feedback loop with the defense signal salicylic acid (SA) (PubMed:14507999, PubMed:20520716, PubMed:10488236, PubMed:16297071, PubMed:19144005). Regulates the salicylic acid (SA) signaling pathway leading to cell death and modulating cell fate (e.…	cell death [GO:0008219]; cellular response to salicylic acid stimulus [GO:0071446]; defense response to bacterium, incompatible interaction [GO:0009816]; positive regulation of defense response to bacterium [GO:1900426]; positive regulation of defense response to oomycetes [GO:1902290]; protein ubiquitination [GO:0016567]; regulation of defense response to fungus [GO:1900150]; regulation of salic…	0	integral component of endoplasmic reticulum membrane [GO:0030176]; integral component of plasma membrane [GO:0005887]; membrane [GO:0016020]	Arabidopsis thaliana (Mouse-ear cress)	not assigned.annotated
Scaffold_6.1889	3.6	0.000741329	Protein IRREGULAR XYLEM 15 (AtIRX15)	Q9SNE5	IRX15	2.09e-38	FUNCTION: Required for xylan biosynthesis, but not directly involved in catalyzing the addition of sugars to the growing polymer. {ECO:0000269|PubMed:21251108, ECO:0000269|PubMed:21288268}.	plant-type secondary cell wall biogenesis [GO:0009834]; xylan biosynthetic process [GO:0045492]; xylan metabolic process [GO:0045491]	0	Golgi apparatus [GO:0005794]; Golgi membrane [GO:0000139]; integral component of membrane [GO:0016021]	Arabidopsis thaliana (Mouse-ear cress)	not assigned.annotated
Scaffold_9.28	3.6	6.82e-21	Serine/threonine-protein kinase STN8, chloroplastic (EC 2.7.11.1) (Protein STATE TRANSITION 8)	Q9LZV4	STN8	0	FUNCTION: Light-dependent serine/threonine protein kinase that specifically phosphorylates N-terminal threonine residues in psbA/D1, psbD/D2, psbC/CP43 and psbH, which are components of the core antenna complex of photosystem II. Phosphorylation of PSII core components facilitates the exchange of chlorophyll proteins between the grana and the stroma lamellae. Also involved in the phosphorylation …	photosystem II stabilization [GO:0042549]	ATP binding [GO:0005524]; protein kinase activity [GO:0004672]; protein serine/threonine kinase activity [GO:0004674]	chloroplast [GO:0009507]; chloroplast thylakoid [GO:0009534]; thylakoid [GO:0009579]	Arabidopsis thaliana (Mouse-ear cress)	Protein modification.phosphorylation.CMGC protein kinase superfamily.protein kinase (STN); Photosynthesis.photophosphorylation.photosystem II.photosynthetic acclimation.regulator phosphorylation.protein kinase (STN8)
Scaffold_4.255	3.6	4.05e-18	Flavanone 3-dioxygenase (EC 1.14.11.9) (Flavanone 3-beta-hydroxylase) (Flavanone 3-hydroxylase) (F3H) (Naringenin,2-oxoglutarate 3-dioxygenase) (Naringenin 3-dioxygenase)	Q7XZQ7	FL3H	0	FUNCTION: Involved in the conversion of (2S)-naringenin to (+)-(2R/3R)-dihydrokaempferol.	flavonoid biosynthetic process [GO:0009813]	L-ascorbic acid binding [GO:0031418]; metal ion binding [GO:0046872]; naringenin 3-dioxygenase activity [GO:0045486]	0	Petroselinum crispum (Parsley) (Petroselinum hortense)	Secondary metabolism.phenolics.flavonoid biosynthesis.dihydroflavonols.flavanone 3-hydroxylase
Scaffold_3.2902	3.5	3.79e-06	Protein LONGIFOLIA 2 (Protein TON1 RECRUITING MOTIF 1)	Q9S823	LNG2	1.77e-08	FUNCTION: In association with LNG1, regulates leaf morphology by promoting longitudinal polar cell elongation independently of ROT3. Associates with microtubules and recruits TON1A and TON1B to the cytoskeleton through its C-terminus. {ECO:0000269|PubMed:17038516, ECO:0000269|PubMed:22286137}.	regulation of monopolar cell growth [GO:0051513]; unidimensional cell growth [GO:0009826]	microtubule binding [GO:0008017]	cytoskeleton [GO:0005856]; cytosol [GO:0005829]	Arabidopsis thaliana (Mouse-ear cress)	not assigned.not annotated
Scaffold_7.869	3.5	6.43e-08	#N/A	#N/A	#N/A	#N/A	#N/A	#N/A	#N/A	#N/A	#N/A	not assigned.not annotated
Scaffold_4.4153	3.5	2.19e-14	#N/A	#N/A	#N/A	#N/A	#N/A	#N/A	#N/A	#N/A	#N/A	not assigned.not annotated
Scaffold_4.1197	3.5	1.5e-10	Uncharacterized methyltransferase At2g41040, chloroplastic (EC 2.1.1.-)	Q0WPT7	Y2104	1.61e-150	0	methylation [GO:0032259]; response to karrikin [GO:0080167]	methyltransferase activity [GO:0008168]	chloroplast [GO:0009507]; plastoglobule [GO:0010287]	Arabidopsis thaliana (Mouse-ear cress)	not assigned.annotated
Scaffold_4.1543	3.5	0.00686883	Purple acid phosphatase 22 (EC 3.1.3.2)	Q8S340	PPA22	0	0	0	acid phosphatase activity [GO:0003993]; metal ion binding [GO:0046872]	extracellular region [GO:0005576]	Arabidopsis thaliana (Mouse-ear cress)	not assigned.annotated
Scaffold_7.746	3.5	0.00213906	Increased DNA methylation 1 (Histone H3 acetyltransferase IDM1) (EC 2.3.1.-) (Protein ROS4) (Repressor of silencing 4)	F4IXE7	IDM1	4.85e-85	FUNCTION: Histone H3 acetyltransferase that binds methylated DNA at chromatin sites lacking histone H3K4 di- or trimethylation and catalyzes H3K18 and H3K23 acetylation (PubMed:22733760, PubMed:22700931). Prevents the transcriptional silencing of transgenes and of some endogenous genes (PubMed:22733760, PubMed:22700931). Requires the presence of IDM2 for efficient H3K18 acetylation, but not for H…	gene silencing by RNA-directed DNA methylation [GO:0080188]; histone H3-K14 acetylation [GO:0044154]; histone H3-K18 acetylation [GO:0043971]; histone H3-K23 acetylation [GO:0043972]; regulation of DNA methylation [GO:0044030]	double-stranded methylated DNA binding [GO:0010385]; histone acetyltransferase activity [GO:0004402]; histone binding [GO:0042393]; metal ion binding [GO:0046872]	nucleus [GO:0005634]; plasmodesma [GO:0009506]	Arabidopsis thaliana (Mouse-ear cress)	RNA biosynthesis.transcriptional regulation.transcription factor (PHD)
Scaffold_5.1344	3.5	0.0121425	WAT1-related protein At2g39510	O80638	WTR14	6.91e-150	0	L-glutamate import across plasma membrane [GO:0098712]; seed development [GO:0048316]	L-glutamine transmembrane transporter activity [GO:0015186]	integral component of membrane [GO:0016021]; plasma membrane [GO:0005886]	Arabidopsis thaliana (Mouse-ear cress)	Solute transport.carrier-mediated transport.DMT superfamily.solute transporter (UmamiT)
Scaffold_1.3592	3.4	8.75e-05	Gibberellin 2-beta-dioxygenase 8 (EC 1.14.11.13) (GA 2-oxidase 8) (Gibberellin 2-beta-hydroxylase 8) (Gibberellin 2-oxidase 8)	O49561	G2OX8	1.03e-154	FUNCTION: Catalyzes the 2-beta-hydroxylation of gibberellins (GA) precursors, rendering them unable to be converted to active GAs. Hydroxylates the C20-GA GA12 and GA53, but is not active on C19-GAs, like GA1, GA4, GA9 and GA20. {ECO:0000269|PubMed:12509528}.	gibberellic acid homeostasis [GO:0010336]; gibberellin biosynthetic process [GO:0009686]; gibberellin catabolic process [GO:0045487]; gibberellin metabolic process [GO:0009685]	C-20 gibberellin 2-beta-dioxygenase activity [GO:0052635]; dioxygenase activity [GO:0051213]; metal ion binding [GO:0046872]	cytoplasm [GO:0005737]; nucleus [GO:0005634]	Arabidopsis thaliana (Mouse-ear cress)	Enzyme classification.EC_1 oxidoreductases.EC_1.14 oxidoreductase acting on paired donor with incorporation or reduction of molecular oxygen
Scaffold_1.2778	3.4	0.00586786	2-alkenal reductase (NADP(+)-dependent) (EC 1.3.1.102) (Alkenal double bound reductase) (Allylic alcohol dehydrogenase 1) (allyl-ADH1) (Flavin-free double bond reductase) (NtDBR) (Pulegone reductase) (NtRed-1)	Q9SLN8	DBR	4.76e-160	FUNCTION: Reduces the C=C double bonds of alpha, beta unsaturated enones, but has no activity on enones with an endocyclic C=C double-bond. Shows a high specificity for NADPH as the hybrid donor. Substrates are 1-nitrocyclohexene, 2-methylpentenal, trans-cinnamaldehyde, methyl-trans-2-methylcinnamaldehyde, trans-2-nonenal and 1-octen-3-one. Reduced activity with aplha-methyl transcinnamaldehyde, …	0	2-alkenal reductase [NAD(P)+] activity [GO:0032440]	0	Nicotiana tabacum (Common tobacco)	Enzyme classification.EC_1 oxidoreductases.EC_1.3 oxidoreductase acting on CH-CH group of donor
Scaffold_7.4328	3.4	4.63e-14	#N/A	#N/A	#N/A	#N/A	#N/A	#N/A	#N/A	#N/A	#N/A	not assigned.not annotated
Scaffold_5.3669	3.4	3.55e-14	Uncharacterized protein At4g14100	Q67YC9	Y4141	9.61e-75	0	0	0	secretory vesicle [GO:0099503]; vacuole [GO:0005773]	Arabidopsis thaliana (Mouse-ear cress)	not assigned.annotated
Scaffold_34.5	3.4	0.0392141	Photosystem I P700 chlorophyll a apoprotein A1 (EC 1.97.1.12) (PSI-A) (PsaA)	Q68S06	PSAA	1.28e-53	FUNCTION: PsaA and PsaB bind P700, the primary electron donor of photosystem I (PSI), as well as the electron acceptors A0, A1 and FX. PSI is a plastocyanin-ferredoxin oxidoreductase, converting photonic excitation into a charge separation, which transfers an electron from the donor P700 chlorophyll pair to the spectroscopically characterized acceptors A0, A1, FX, FA and FB in turn. Oxidized P700…	photosynthesis [GO:0015979]; protein-chromophore linkage [GO:0018298]	4 iron, 4 sulfur cluster binding [GO:0051539]; chlorophyll binding [GO:0016168]; electron transfer activity [GO:0009055]; magnesium ion binding [GO:0000287]	chloroplast thylakoid membrane [GO:0009535]; integral component of membrane [GO:0016021]; photosystem I [GO:0009522]	Panax ginseng (Korean ginseng)	not assigned.annotated
Scaffold_13.5	3.4	0.0370433	Photosystem I P700 chlorophyll a apoprotein A1 (EC 1.97.1.12) (PSI-A) (PsaA)	Q68S06	PSAA	1.28e-53	FUNCTION: PsaA and PsaB bind P700, the primary electron donor of photosystem I (PSI), as well as the electron acceptors A0, A1 and FX. PSI is a plastocyanin-ferredoxin oxidoreductase, converting photonic excitation into a charge separation, which transfers an electron from the donor P700 chlorophyll pair to the spectroscopically characterized acceptors A0, A1, FX, FA and FB in turn. Oxidized P700…	photosynthesis [GO:0015979]; protein-chromophore linkage [GO:0018298]	4 iron, 4 sulfur cluster binding [GO:0051539]; chlorophyll binding [GO:0016168]; electron transfer activity [GO:0009055]; magnesium ion binding [GO:0000287]	chloroplast thylakoid membrane [GO:0009535]; integral component of membrane [GO:0016021]; photosystem I [GO:0009522]	Panax ginseng (Korean ginseng)	not assigned.annotated
Scaffold_10.7	3.4	0.0393983	Photosystem I P700 chlorophyll a apoprotein A1 (EC 1.97.1.12) (PSI-A) (PsaA)	Q68S06	PSAA	1.28e-53	FUNCTION: PsaA and PsaB bind P700, the primary electron donor of photosystem I (PSI), as well as the electron acceptors A0, A1 and FX. PSI is a plastocyanin-ferredoxin oxidoreductase, converting photonic excitation into a charge separation, which transfers an electron from the donor P700 chlorophyll pair to the spectroscopically characterized acceptors A0, A1, FX, FA and FB in turn. Oxidized P700…	photosynthesis [GO:0015979]; protein-chromophore linkage [GO:0018298]	4 iron, 4 sulfur cluster binding [GO:0051539]; chlorophyll binding [GO:0016168]; electron transfer activity [GO:0009055]; magnesium ion binding [GO:0000287]	chloroplast thylakoid membrane [GO:0009535]; integral component of membrane [GO:0016021]; photosystem I [GO:0009522]	Panax ginseng (Korean ginseng)	not assigned.annotated
Scaffold_3.1093	3.4	7.22e-23	B-box domain protein 31 (AtBBX31) (Microprotein 1B)	Q9LRM4	MIP1B	2.14e-24	FUNCTION: Developmental regulator acting by forming heterodimeric complexes, that sequester CO and CO-like (COL) proteins into non-functional complexes (PubMed:27015278). Involved in the CO-mediated long-day flowering-promotion pathway (PubMed:27015278). Engages CO and the transcriptional repressor TPL in a tripartite complex (By similarity). Involved in the CO-mediated long-day flowering-promoti…	circadian rhythm [GO:0007623]; regulation of flower development [GO:0009909]; regulation of transcription, DNA-templated [GO:0006355]; response to UV-B [GO:0010224]	DNA-binding transcription factor activity [GO:0003700]; protein-macromolecule adaptor activity [GO:0030674]; zinc ion binding [GO:0008270]	nucleus [GO:0005634]	Arabidopsis thaliana (Mouse-ear cress)	not assigned.annotated
Scaffold_1.4195	3.4	0.00064606	ATP-dependent zinc metalloprotease FTSH 6, chloroplastic (AtFTSH6) (EC 3.4.24.-)	Q1PDW5	FTSH6	0	FUNCTION: Probable ATP-dependent zinc metallopeptidase. Involved in the degradation of the light-harvesting complex of photosystem II (LHC II) during senescence or high light acclimation. {ECO:0000269|PubMed:16157880}.	photoinhibition [GO:0010205]; photosystem II repair [GO:0010206]; proteolysis [GO:0006508]; PSII associated light-harvesting complex II catabolic process [GO:0010304]; thylakoid membrane organization [GO:0010027]	ATP binding [GO:0005524]; ATP-dependent peptidase activity [GO:0004176]; metalloendopeptidase activity [GO:0004222]; zinc ion binding [GO:0008270]	chloroplast envelope [GO:0009941]; chloroplast thylakoid membrane [GO:0009535]; integral component of membrane [GO:0016021]	Arabidopsis thaliana (Mouse-ear cress)	Protein homeostasis.proteolysis.metallopeptidase activities.FtsH endopeptidase activities.FtsH plastidial protease complexes.component FtsH1|2|5|6|8
Scaffold_5.2782	3.4	0.00497149	#N/A	XP_017241491.1	#N/A	#N/A	#N/A	#N/A	#N/A	#N/A	#N/A	Protein homeostasis.ubiquitin-proteasome system.ubiquitin-fold protein conjugation.ubiquitin conjugation (ubiquitylation).ubiquitin-ligase E3 activities.RING-domain E3 ligase activities.RING-C2-class E3 ligase
Scaffold_2.60	3.4	0.00253548	Squamosa promoter-binding-like protein 16	Q6YZE8	SPL16	2.01e-48	FUNCTION: Trans-acting factor that binds specifically to the consensus nucleotide sequence 5'-TNCGTACAA-3' (By similarity). May be involved in panicle development. {ECO:0000250}.	0	DNA binding [GO:0003677]; metal ion binding [GO:0046872]	host cell nucleus [GO:0042025]; nucleus [GO:0005634]	Oryza sativa subsp. japonica (Rice)	RNA biosynthesis.transcriptional regulation.transcription factor (SBP)
Scaffold_1.5354	3.4	2.22e-05	#N/A	XP_017234078.1	#N/A	#N/A	#N/A	#N/A	#N/A	#N/A	#N/A	RNA biosynthesis.transcriptional regulation.transcription factor (C2H2-ZF)
Scaffold_5.2843	3.4	0.00565989	Amino acid transporter AVT1J (AtAvt1J)	Q9LXF8	AVT1J	2.76e-172	0	amino acid transmembrane transport [GO:0003333]	amino acid transmembrane transporter activity [GO:0015171]	integral component of membrane [GO:0016021]; plasma membrane [GO:0005886]	Arabidopsis thaliana (Mouse-ear cress)	Solute transport.carrier-mediated transport.APC superfamily.AAAP family.solute transporter (AAAP)
Scaffold_5.3194	3.3	9.13e-12	Protein PLASTID MOVEMENT IMPAIRED 2 (Protein WEAK CHLOROPLAST MOVEMENT UNDER BLUE LIGHT 2) (Protein WEB2)	Q9C9N6	PMI2	7.81e-82	FUNCTION: Required for the chloroplast avoidance response under high intensity blue light. This avoidance response consists in the relocation of chloroplasts on the anticlinal side of exposed cells. Acts in association with WEB1 to maintain the velocity of chloroplast photorelocation movement via cp-actin filaments regulation. {ECO:0000269|PubMed:16778016, ECO:0000269|PubMed:20974974}.	chloroplast accumulation movement [GO:0009904]; chloroplast avoidance movement [GO:0009903]; response to blue light [GO:0009637]	0	cytosol [GO:0005829]	Arabidopsis thaliana (Mouse-ear cress)	Cytoskeleton organisation.plastid movement.WEB1-PMI2 actin filament reorganisation complex.component PMI2
Scaffold_9.400	3.3	0.0143752	#N/A	#N/A	#N/A	#N/A	#N/A	#N/A	#N/A	#N/A	#N/A	not assigned.not annotated
Scaffold_4.2504	3.3	9.17e-06	#N/A	#N/A	#N/A	#N/A	#N/A	#N/A	#N/A	#N/A	#N/A	not assigned.not annotated
Scaffold_1.1752	3.3	0.000226151	#N/A	#N/A	#N/A	#N/A	#N/A	#N/A	#N/A	#N/A	#N/A	not assigned.not annotated
Scaffold_18.8	3.3	0.0395286	Photosystem I P700 chlorophyll a apoprotein A1 (EC 1.97.1.12) (PSI-A) (PsaA)	Q68S06	PSAA	1.28e-53	FUNCTION: PsaA and PsaB bind P700, the primary electron donor of photosystem I (PSI), as well as the electron acceptors A0, A1 and FX. PSI is a plastocyanin-ferredoxin oxidoreductase, converting photonic excitation into a charge separation, which transfers an electron from the donor P700 chlorophyll pair to the spectroscopically characterized acceptors A0, A1, FX, FA and FB in turn. Oxidized P700…	photosynthesis [GO:0015979]; protein-chromophore linkage [GO:0018298]	4 iron, 4 sulfur cluster binding [GO:0051539]; chlorophyll binding [GO:0016168]; electron transfer activity [GO:0009055]; magnesium ion binding [GO:0000287]	chloroplast thylakoid membrane [GO:0009535]; integral component of membrane [GO:0016021]; photosystem I [GO:0009522]	Panax ginseng (Korean ginseng)	not assigned.annotated
Scaffold_3.26	3.3	3.47e-08	Regulator of nonsense transcripts 1 homolog (EC 3.6.4.-) (ATP-dependent helicase UPF1)	Q9FJR0	RENT1	1.32e-59	FUNCTION: Involved in nonsense-mediated decay (NMD) of mRNAs containing premature stop codons (premature termination codon PTC) by associating with the nuclear exon junction complex (EJC) and serving as link between the EJC core and NMD machinery. Eliminates the production of nonsense-containing RNAs (ncRNAs). Required for plant development and adaptation to environmental stresses, including plan…	defense response to bacterium [GO:0042742]; jasmonic acid mediated signaling pathway [GO:0009867]; long-day photoperiodism [GO:0048571]; nuclear-transcribed mRNA catabolic process, nonsense-mediated decay [GO:0000184]; response to wounding [GO:0009611]; salicylic acid mediated signaling pathway [GO:0009863]; sugar mediated signaling pathway [GO:0010182]	ATP binding [GO:0005524]; DNA binding [GO:0003677]; mRNA binding [GO:0003729]; RNA binding [GO:0003723]; RNA helicase activity [GO:0003724]; zinc ion binding [GO:0008270]	cytoplasm [GO:0005737]; cytosol [GO:0005829]; P-body [GO:0000932]; plasma membrane [GO:0005886]; plasmodesma [GO:0009506]	Arabidopsis thaliana (Mouse-ear cress)	not assigned.annotated
Scaffold_5.2214	3.2	5.67e-14	Inositol-3-phosphate synthase (MIP synthase) (EC 5.5.1.4) (Myo-inositol 1-phosphate synthase) (IPS) (MI-1-P synthase)	Q9FYV1	INO1	0	0	inositol biosynthetic process [GO:0006021]; phospholipid biosynthetic process [GO:0008654]	inositol-3-phosphate synthase activity [GO:0004512]	cytoplasm [GO:0005737]	Sesamum indicum (Oriental sesame) (Sesamum orientale)	Carbohydrate metabolism.nucleotide sugar biosynthesis.UDP-D-glucuronic acid biosynthesis.myo-inositol oxidation pathway (MIOP).myo-inositol-1-phosphate synthase
Scaffold_8.879	3.2	0.000101678	UDP-glucose iridoid glucosyltransferase (EC 2.4.1.-) (UDP-glucose glucosyltransferase 7) (CrUGT7) (UDP-glycosyltransferase 76A2)	U3UA11	UGT7	1.69e-164	FUNCTION: Iridoid glucosyltransferase acting on a broad range of substrates, including both 7-deoxyloganetic acid and 7-deoxyloganetin, curcumin, genistein, luteolin and kaempferol. {ECO:0000269|PubMed:24104568}.	(-)-secologanin biosynthetic process [GO:1900994]	UDP-glucosyltransferase activity [GO:0035251]	0	Catharanthus roseus (Madagascar periwinkle) (Vinca rosea)	Enzyme classification.EC_2 transferases.EC_2.4 glycosyltransferase
Scaffold_3.2388	3.2	0.00377478	MLO-like protein 6 (AtMlo6)	Q94KB7	MLO6	0	FUNCTION: May be involved in modulation of pathogen defense and leaf cell death. Activity seems to be regulated by Ca(2+)-dependent calmodulin binding and seems not to require heterotrimeric G proteins (By similarity). {ECO:0000250}.	defense response to fungus, incompatible interaction [GO:0009817]	calmodulin binding [GO:0005516]	integral component of membrane [GO:0016021]; plasma membrane [GO:0005886]	Arabidopsis thaliana (Mouse-ear cress)	not assigned.annotated
Scaffold_74.1	3.2	0.0455116	Photosystem I assembly protein Ycf4	Q0G9V1	YCF4	8.6e-131	FUNCTION: Seems to be required for the assembly of the photosystem I complex. {ECO:0000255|HAMAP-Rule:MF_00437}.	photosynthesis [GO:0015979]	0	chloroplast thylakoid membrane [GO:0009535]; integral component of membrane [GO:0016021]; photosystem I [GO:0009522]	Daucus carota (Wild carrot)	Photosynthesis.photophosphorylation.photosystem I.assembly and maintenance.assembly factor (YCF4)
Scaffold_25.6	3.2	0.0433737	Photosystem I assembly protein Ycf4	Q0G9V1	YCF4	8.6e-131	FUNCTION: Seems to be required for the assembly of the photosystem I complex. {ECO:0000255|HAMAP-Rule:MF_00437}.	photosynthesis [GO:0015979]	0	chloroplast thylakoid membrane [GO:0009535]; integral component of membrane [GO:0016021]; photosystem I [GO:0009522]	Daucus carota (Wild carrot)	Photosynthesis.photophosphorylation.photosystem I.assembly and maintenance.assembly factor (YCF4)
Scaffold_13.8	3.2	0.0415984	Photosystem I assembly protein Ycf4	Q0G9V1	YCF4	8.6e-131	FUNCTION: Seems to be required for the assembly of the photosystem I complex. {ECO:0000255|HAMAP-Rule:MF_00437}.	photosynthesis [GO:0015979]	0	chloroplast thylakoid membrane [GO:0009535]; integral component of membrane [GO:0016021]; photosystem I [GO:0009522]	Daucus carota (Wild carrot)	Photosynthesis.photophosphorylation.photosystem I.assembly and maintenance.assembly factor (YCF4)
Scaffold_10.11	3.2	0.0490355	Photosystem I assembly protein Ycf4	Q0G9V1	YCF4	8.6e-131	FUNCTION: Seems to be required for the assembly of the photosystem I complex. {ECO:0000255|HAMAP-Rule:MF_00437}.	photosynthesis [GO:0015979]	0	chloroplast thylakoid membrane [GO:0009535]; integral component of membrane [GO:0016021]; photosystem I [GO:0009522]	Daucus carota (Wild carrot)	Photosynthesis.photophosphorylation.photosystem I.assembly and maintenance.assembly factor (YCF4)
Scaffold_6.105	3.2	0.000540576	Transcription factor bHLH87 (Basic helix-loop-helix protein 87) (AtbHLH87) (bHLH 87) (Transcription factor EN 121) (bHLH transcription factor bHLH087)	Q8S3D2	BH087	2.97e-58	0	regulation of transcription, DNA-templated [GO:0006355]	DNA binding [GO:0003677]; DNA-binding transcription factor activity [GO:0003700]; protein dimerization activity [GO:0046983]	nucleus [GO:0005634]	Arabidopsis thaliana (Mouse-ear cress)	RNA biosynthesis.transcriptional regulation.transcription factor (bHLH)
Scaffold_1.2473	3.2	0.000555703	WAT1-related protein At1g70260	F4I5D5	WTR11	1.44e-109	0	negative regulation of defense response to bacterium [GO:1900425]; negative regulation of defense response to oomycetes [GO:1902289]; regulation of defense response to fungus [GO:1900150]	transmembrane transporter activity [GO:0022857]	endoplasmic reticulum [GO:0005783]; integral component of membrane [GO:0016021]; plasma membrane [GO:0005886]	Arabidopsis thaliana (Mouse-ear cress)	Solute transport.carrier-mediated transport.DMT superfamily.solute transporter (UmamiT)
Scaffold_1.4090	3.1	3.46e-20	L-aspartate oxidase, chloroplastic (EC 1.4.3.16) (Protein FLAGELLIN-INSENSITIVE 4)	Q94AY1	NADB	0	FUNCTION: Catalyzes the oxidation of L-aspartate to iminoaspartate. Can complement nadB-deficient E.coli mutant. Plays a role in stomatal immunity. {ECO:0000269|PubMed:16698895, ECO:0000269|PubMed:22730426}.	NAD biosynthetic process [GO:0009435]	L-aspartate:fumarate oxidoreductase activity [GO:0044318]; L-aspartate oxidase activity [GO:0008734]	chloroplast [GO:0009507]	Arabidopsis thaliana (Mouse-ear cress)	Coenzyme metabolism.NAD/NADP biosynthesis.de-novo pathway.aspartate oxidase
Scaffold_7.765	3.1	0.0022674	Protein DAMAGED DNA-BINDING 2 (UV-damaged DNA-binding protein 2)	Q6NQ88	DDB2	0	FUNCTION: May function as the substrate recognition module for a DCX (DDB1-CUL4-X-box) E3 ubiquitin-protein ligase complex including DDB1A and CUL4 (By similarity). Required for DNA repair. Binds to DDB1A to form the UV-damaged DNA-binding protein complex (the UV-DDB complex). The UV-DDB complex may recognize UV-induced DNA damage and recruit proteins of the nucleotide excision repair pathway (th…	DNA repair [GO:0006281]; protein ubiquitination [GO:0016567]; response to UV [GO:0009411]; response to UV-B [GO:0010224]	damaged DNA binding [GO:0003684]; metal ion binding [GO:0046872]	Cul4-RING E3 ubiquitin ligase complex [GO:0080008]; nucleus [GO:0005634]	Arabidopsis thaliana (Mouse-ear cress)	DNA damage response.nucleotide excision repair (NER).global genome nucleotide excision repair (GG-NER).UV-damaged DNA-binding protein (UV-DDB) heterodimer.component DDB2
Scaffold_5.1482	3.1	5.56e-06	Inner membrane protein like	A0A2R6PPB9	A0A2R6PPB9	0	0	0	0	integral component of membrane [GO:0016021]	Actinidia chinensis var. chinensis (Chinese soft-hair kiwi)	Enzyme classification.EC_2 transferases.EC_2.4 glycosyltransferase
Scaffold_3.1342	3.1	3.98e-18	23.2 kDa heat shock protein (OsHsp23.2)	Q7XUW5	HS232	9.6e-09	0	protein complex oligomerization [GO:0051259]; protein folding [GO:0006457]; response to heat [GO:0009408]; response to hydrogen peroxide [GO:0042542]; response to reactive oxygen species [GO:0000302]; response to salt stress [GO:0009651]	protein self-association [GO:0043621]; unfolded protein binding [GO:0051082]	endoplasmic reticulum [GO:0005783]	Oryza sativa subsp. japonica (Rice)	not assigned.not annotated
Scaffold_7.3323	3.1	0.00302016	Probable membrane-associated kinase regulator 6	Q84JK8	MAKR6	7.29e-06	FUNCTION: May be involved in abscisic acid signaling by acting as a kinase regulator. {ECO:0000269|PubMed:15772289}.	abscisic acid-activated signaling pathway [GO:0009738]	0	plasma membrane [GO:0005886]	Arabidopsis thaliana (Mouse-ear cress)	not assigned.not annotated
Scaffold_3.2252	3.1	0.000121074	Protein BIC1 (BLUE-LIGHT INHIBITOR OF CRYPTOCHROMES 1)	Q9LXJ1	BIC1	3e-18	FUNCTION: Regulates the blue-light dependent dimerization of CRY2 and formation of photobodies. Interacts with photoexited CRY2 to inhibit its activity. Inhibits CRY phosphorylation. {ECO:0000269|PubMed:27846570}.	blue light signaling pathway [GO:0009785]; response to karrikin [GO:0080167]	0	nucleus [GO:0005634]	Arabidopsis thaliana (Mouse-ear cress)	not assigned.not annotated
Scaffold_5.3269	3.1	0.000482925	#N/A	#N/A	#N/A	#N/A	#N/A	#N/A	#N/A	#N/A	#N/A	not assigned.not annotated
Scaffold_3.2223	3.1	0.0388447	Probable F-box protein At2g36090	Q9SIH5	FB322	1.01e-93	0	0	0	0	Arabidopsis thaliana (Mouse-ear cress)	not assigned.annotated
Scaffold_1.5524	3.1	1.45e-06	Oligopeptide transporter 7 (AtOPT7)	O82485	OPT7	0	FUNCTION: Involved in the translocation of tetra- and pentapeptides across the cellular membrane in an energy-dependent manner. May also transport cadmium complexes. {ECO:0000269|PubMed:11788749, ECO:0000269|PubMed:15247401}.	protein transport [GO:0015031]	oligopeptide transmembrane transporter activity [GO:0035673]	integral component of plasma membrane [GO:0005887]; membrane [GO:0016020]	Arabidopsis thaliana (Mouse-ear cress)	Solute transport.carrier-mediated transport.OPT family.oligopeptide transporter (OPT)
Scaffold_7.1430	3.1	0.0389525	Probable aquaporin NIP5-1 (NOD26-like intrinsic protein 5-1) (AtNIP5;1) (Nodulin-26-like major intrinsic protein 6) (NodLikeMip6) (Protein NLM6)	Q9SV84	NIP51	3.75e-160	FUNCTION: Boric acid transporter. Low water transport activity. Plays an important role as plasma membrane boric acid channel for the boron uptake required for plant growth and development under boron limitation. {ECO:0000269|PubMed:16679457}.	arsenite transport [GO:0015700]; borate transport [GO:0046713]; cellular response to boron-containing substance levels [GO:0080029]; response to arsenic-containing substance [GO:0046685]; response to boron-containing substance [GO:0010036]	active borate transmembrane transporter activity [GO:0046715]; arsenite transmembrane transporter activity [GO:0015105]; water channel activity [GO:0015250]	integral component of membrane [GO:0016021]; lateral plasma membrane [GO:0016328]; plasma membrane [GO:0005886]	Arabidopsis thaliana (Mouse-ear cress)	Solute transport.channels.MIP family.Nodulin-26-like intrinsic protein (NIP)
Scaffold_7.3346	3	0.000155505	Plastid division protein PDV2 (Protein PLASTID DIVISION2)	Q9XII1	PDV2	0.000714	FUNCTION: Component of the plastid division machinery. Required to mediate the recruitment of ARC5 at the midplastid constriction site in the cytoplasm. Relays plastid division site position between stroma and outer surface via interactions with the cytoplasmic ARC5 and the inner membrane ARC6 that recruits stromal FtsZ ring. {ECO:0000269|PubMed:16998069, ECO:0000269|PubMed:18812496}.	chloroplast fission [GO:0010020]	0	integral component of chloroplast outer membrane [GO:0031359]; mitochondrion [GO:0005739]; plastid [GO:0009536]	Arabidopsis thaliana (Mouse-ear cress)	Cell cycle organisation.organelle division.plastid division.ARC5-recruitment factor (PDV)
Scaffold_9.45	3	0.0461391	Expansin-A1 (AtEXPA1) (Alpha-expansin-1) (At-EXP1) (AtEx1) (Ath-ExpAlpha-1.2)	Q9C554	EXPA1	1.49e-134	FUNCTION: Causes loosening and extension of plant cell walls by disrupting non-covalent bonding between cellulose microfibrils and matrix glucans. No enzymatic activity has been found (By similarity). {ECO:0000250}.	plant-type cell wall organization [GO:0009664]	0	cell wall [GO:0005618]; extracellular region [GO:0005576]; membrane [GO:0016020]	Arabidopsis thaliana (Mouse-ear cress)	Cell wall organisation.cell wall proteins.expansin activities.alpha-class expansin
Scaffold_5.3596	3	0.00114465	DNA (cytosine-5)-methyltransferase 1 (EC 2.1.1.37) (Chromomethylase 1) (DNA cytosine methyltransferase MET2a) (Zea methyltransferase2) (Zmet2)	Q9AXT8	CMT1	0	FUNCTION: Involved in the CpXpG methylation and in gene silencing.	chromatin organization [GO:0006325]; DNA methylation on cytosine within a CG sequence [GO:0010424]; maintenance of DNA methylation [GO:0010216]	chromatin binding [GO:0003682]; DNA (cytosine-5-)-methyltransferase activity [GO:0003886]; DNA binding [GO:0003677]	nucleus [GO:0005634]	Zea mays (Maize)	Chromatin organisation.DNA methylation.RNA-independent DNA methylation.DNA chromomethylase (CMT)
Scaffold_7.2973	3	0.00450637	Cytochrome P450 CYP72A219 (EC 1.14.-.-) (Cytochrome P450 CYP72A129)	H2DH21	C7A29	5.83e-171	FUNCTION: Probable heme-thiolate monooxygenase. {ECO:0000250}.	0	heme binding [GO:0020037]; iron ion binding [GO:0005506]; monooxygenase activity [GO:0004497]; oxidoreductase activity, acting on paired donors, with incorporation or reduction of molecular oxygen [GO:0016705]	integral component of membrane [GO:0016021]	Panax ginseng (Korean ginseng)	Enzyme classification.EC_1 oxidoreductases.EC_1.14 oxidoreductase acting on paired donor with incorporation or reduction of molecular oxygen
Scaffold_4.748	3	0.0393983	Triacylglycerol lipase 2 (EC 3.1.1.3)	Q67ZU1	LIP2	9.24e-156	FUNCTION: Triacylglycerol (TAG) lipase. May be involved for TAG storage breakdown during seed germination (By similarity). {ECO:0000250}.	defense response to insect [GO:0002213]; lipid catabolic process [GO:0016042]	lipase activity [GO:0016298]; triglyceride lipase activity [GO:0004806]	extracellular region [GO:0005576]	Arabidopsis thaliana (Mouse-ear cress)	Lipid metabolism.lipid degradation.triacylglycerol lipase activities.diacyl-/triacylglycerol lipase activities.lipase (LIP)
Scaffold_8.2885	3	1.26e-05	Probable 1-acylglycerol-3-phosphate O-acyltransferase (EC 2.3.1.51) (Lipid droplet-binding protein CGI-58 homolog)	Q0J0A4	LPAAT	2.07e-08	FUNCTION: Lysophosphatidic acid acyltransferase which functions in phosphatidic acid biosynthesis. May regulate neutral lipid accumulation and participate in the regulation of lipid turnover in vegetative cells. May possess additional triacylglycerol lipase and phospholipase A2 activities in vitro (By similarity). {ECO:0000250}.	lipid homeostasis [GO:0055088]; phosphatidic acid biosynthetic process [GO:0006654]	1-acylglycerol-3-phosphate O-acyltransferase activity [GO:0003841]; carboxylic ester hydrolase activity [GO:0052689]; lysophosphatidic acid acyltransferase activity [GO:0042171]; phospholipase A2 activity [GO:0004623]	cytoplasm [GO:0005737]	Oryza sativa subsp. japonica (Rice)	not assigned.not annotated
Scaffold_8.2146	3	0.00226263	#N/A	#N/A	#N/A	#N/A	#N/A	#N/A	#N/A	#N/A	#N/A	not assigned.not annotated
Scaffold_1.4661	3	1.78e-07	#N/A	#N/A	#N/A	#N/A	#N/A	#N/A	#N/A	#N/A	#N/A	not assigned.not annotated
Scaffold_1.4088	3	1.32e-05	Carbonic anhydrase, chloroplastic (EC 4.2.1.1) (Carbonate dehydratase)	P27141	CAHC	9.44e-166	FUNCTION: Reversible hydration of carbon dioxide.	carbon utilization [GO:0015976]; cyanate catabolic process [GO:0009440]	carbonate dehydratase activity [GO:0004089]; zinc ion binding [GO:0008270]	chloroplast stroma [GO:0009570]	Nicotiana tabacum (Common tobacco)	not assigned.annotated
Scaffold_5.2526	3	0.00504575	FT-interacting protein 7 (OsFTIP7)	Q60EW9	FTIP7	0	FUNCTION: Promotes nuclear translocation of the transcription factor OSH1, which directly suppresses the auxin biosynthetic gene YUCCA4 during the late development of anthers (PubMed:29915329). Reduction of auxin levels at late stage of anther development, after meiosis of microspore mother cells, is necessary for normal anther dehiscence and seed setting (PubMed:29915329). Required for jasmonate…	anther dehiscence [GO:0009901]; negative regulation of auxin mediated signaling pathway [GO:0010930]	metal ion binding [GO:0046872]	integral component of membrane [GO:0016021]; plasma membrane [GO:0005886]	Oryza sativa subsp. japonica (Rice)	not assigned.annotated
Scaffold_5.2001	3	6.24e-06	PH, RCC1 and FYVE domains-containing protein 1 (Protein Praf4)	Q947D2	PRAF1	0	FUNCTION: Binds to phosphatidic acid and to phosphoinositides such as PtdIns3P, PtdIns(3,4)P(2), PtdIns(3,4,5)P(3) and PtdIns(4,5)P(2). Catalyzes guanine nucleotide exchange on specific Rab proteins. {ECO:0000269|PubMed:11563980}.	0	metal ion binding [GO:0046872]; phosphatidic acid binding [GO:0070300]; phosphatidylinositol binding [GO:0035091]; Rab guanyl-nucleotide exchange factor activity [GO:0017112]	0	Arabidopsis thaliana (Mouse-ear cress)	not assigned.annotated
Scaffold_1.1779	3	4.47e-08	Annexin D5 (AnnAt5)	Q9C9X3	ANXD5	1.16e-131	0	pollen development [GO:0009555]; pollen germination [GO:0009846]; pollen tube growth [GO:0009860]; response to cold [GO:0009409]; response to heat [GO:0009408]; response to red or far red light [GO:0009639]; response to salt stress [GO:0009651]; response to water deprivation [GO:0009414]	actin filament binding [GO:0051015]; calcium-dependent phospholipid binding [GO:0005544]; calcium ion binding [GO:0005509]; phospholipid binding [GO:0005543]	cytoplasm [GO:0005737]	Arabidopsis thaliana (Mouse-ear cress)	not assigned.annotated
Scaffold_8.1439	3	1.36e-09	Ultraviolet-B receptor UVR8 (Protein UV-B RESISTANCE 8) (RCC1 domain-containing protein UVR8)	Q9FN03	UVR8	3.09e-38	FUNCTION: UV-B specific signaling component that acts as UV-B photoreceptor and plays a key role in establishing UV-protective responses in plants. Upon UV-B irradiation, UVR8 undergoes an immediate switch from homodimer to monomer, accumulates in the nucleus, interacts with the photomorphogenic repressor COP1 and regulates the expression of the transcription factor HY5 by associating with chroma…	entrainment of circadian clock [GO:0009649]; protein-chromophore linkage [GO:0018298]; response to UV [GO:0009411]; response to UV-B [GO:0010224]	chromatin binding [GO:0003682]; guanyl-nucleotide exchange factor activity [GO:0005085]; identical protein binding [GO:0042802]; photoreceptor activity [GO:0009881]; protein homodimerization activity [GO:0042803]	chromatin [GO:0000785]; cytosol [GO:0005829]; nucleus [GO:0005634]; plastid [GO:0009536]	Arabidopsis thaliana (Mouse-ear cress)	not assigned.annotated
Scaffold_2.1338	3	0.000806703	Protein PROTON GRADIENT REGULATION 5, chloroplastic	Q9SL05	PGR5	2.75e-60	FUNCTION: Involved in the regulation of the cyclic electron flow (CEF) around Photosystem I. Essential for the reduction of PGRL1A by ferredoxin and for photoprotection. {ECO:0000269|PubMed:12176323, ECO:0000269|PubMed:17803955, ECO:0000269|PubMed:17913767, ECO:0000269|PubMed:23290914}.	cellular response to light intensity [GO:0071484]; photoprotection [GO:0010117]; photosynthetic electron transport in photosystem I [GO:0009773]; response to high light intensity [GO:0009644]; response to water deprivation [GO:0009414]	electron transfer activity [GO:0009055]	chloroplast [GO:0009507]; chloroplast thylakoid [GO:0009534]; chloroplast thylakoid membrane [GO:0009535]	Arabidopsis thaliana (Mouse-ear cress)	Photosynthesis.photophosphorylation.cyclic electron flow.PGR5/PGRL1 complex.component PGR5-like
Scaffold_3.2652	3	1.12e-05	Serine carboxypeptidase 24 (EC 3.4.16.6) (Bri1 suppressor 1) (Carboxypeptidase D) (Serine carboxypeptidase II) [Cleaved into: Serine carboxypeptidase 24 chain A (Serine carboxypeptidase II chain A); Serine carboxypeptidase 24 chain B (Serine carboxypeptidase II chain B)]	Q9M099	SCP24	0	FUNCTION: Active serine carboxypeptidase with broad substrate preference, including basic and hydrophilic groups. Processes a protein involved in an early event in the brassinosteroid signaling pathway. {ECO:0000269|PubMed:11320207, ECO:0000269|PubMed:16123046}.	brassinosteroid mediated signaling pathway [GO:0009742]; proteolysis [GO:0006508]; proteolysis involved in cellular protein catabolic process [GO:0051603]	serine-type carboxypeptidase activity [GO:0004185]	extracellular space [GO:0005615]	Arabidopsis thaliana (Mouse-ear cress)	Protein homeostasis.proteolysis.serine-type peptidase activities.S10-class serine carboxypeptidase (SCPL)
Scaffold_10.2	3	0.0461391	DNA-directed RNA polymerase subunit beta'' (EC 2.7.7.6) (PEP) (Plastid-encoded RNA polymerase subunit beta'') (RNA polymerase subunit beta'')	Q68S16	RPOC2	0	FUNCTION: DNA-dependent RNA polymerase catalyzes the transcription of DNA into RNA using the four ribonucleoside triphosphates as substrates. {ECO:0000255|HAMAP-Rule:MF_01324}.	transcription, DNA-templated [GO:0006351]	DNA binding [GO:0003677]; DNA-directed 5'-3' RNA polymerase activity [GO:0003899]; zinc ion binding [GO:0008270]	chloroplast [GO:0009507]	Panax ginseng (Korean ginseng)	RNA biosynthesis.organelle machinery.RNA polymerase activities.plastid-encoded RNA polymerase (PEP) complex.core components.core component RpoC1 or RpoC2
Scaffold_4.674	2.9	1.45e-10	Beta-amylase (EC 3.2.1.2) (1,4-alpha-D-glucan maltohydrolase)	P10538	AMYB	0	0	polysaccharide catabolic process [GO:0000272]	amylopectin maltohydrolase activity [GO:0102229]; beta-amylase activity [GO:0016161]	0	Glycine max (Soybean) (Glycine hispida)	Carbohydrate metabolism.starch metabolism.degradation.hydrolysis and phosphorolysis.amylase activities.beta amylase
Scaffold_9.469	2.9	0.0380257	Putative phospholipid:diacylglycerol acyltransferase 2 (AtPDAT2) (EC 2.3.1.158)	Q9FYC7	PDAT2	0	0	glycerol metabolic process [GO:0006071]; lipid metabolic process [GO:0006629]	O-acyltransferase activity [GO:0008374]; phospholipid:diacylglycerol acyltransferase activity [GO:0046027]	integral component of membrane [GO:0016021]	Arabidopsis thaliana (Mouse-ear cress)	Enzyme classification.EC_2 transferases.EC_2.3 acyltransferase
Scaffold_7.283	2.9	1.36e-05	Probable aminotransferase ACS10 (EC 2.6.1.-)	Q9LQ10	1A110	0	FUNCTION: Probable aminotransferase. Does not have 1-aminocyclopropane-1-carboxylate synthase (ACS) activity, suggesting that it is not involved in ethylene biosynthesis.	1-aminocyclopropane-1-carboxylate biosynthetic process [GO:0042218]	pyridoxal phosphate binding [GO:0030170]; transaminase activity [GO:0008483]	0	Arabidopsis thaliana (Mouse-ear cress)	Enzyme classification.EC_4 lyases.EC_4.4 carbon-sulfur lyase
Scaffold_8.2806	2.9	0.000233465	#N/A	#N/A	#N/A	#N/A	#N/A	#N/A	#N/A	#N/A	#N/A	not assigned.not annotated
Scaffold_7.2677	2.9	6.85e-11	#N/A	#N/A	#N/A	#N/A	#N/A	#N/A	#N/A	#N/A	#N/A	not assigned.not annotated
Scaffold_7.2094	2.9	0.0344823	#N/A	#N/A	#N/A	#N/A	#N/A	#N/A	#N/A	#N/A	#N/A	not assigned.not annotated
Scaffold_6.2188	2.9	0.0236884	Thaumatin-like protein 1 (AtTLP1)	A0A1P8B554	THLP1	3.29e-109	FUNCTION: Involved in local responses of roots to colonization by non-pathogenic plant growth-promoting rhizobacteria (PGPR) fluorescent Pseudomonas spp., but seems to not being required for the establishment of subsequent induced systemic resistance (ISR). {ECO:0000269|PubMed:15988566}.	defense response [GO:0006952]; response to bacterium [GO:0009617]; response to ethylene [GO:0009723]	0	extracellular region [GO:0005576]	Arabidopsis thaliana (Mouse-ear cress)	not assigned.annotated
Scaffold_2.2513	2.9	3.97e-09	Probable protein disulfide-isomerase A6 (EC 5.3.4.1) (P5)	P38661	PDIA6	0	0	cell redox homeostasis [GO:0045454]	protein disulfide isomerase activity [GO:0003756]	endoplasmic reticulum lumen [GO:0005788]	Medicago sativa (Alfalfa)	not assigned.annotated
Scaffold_8.1632	2.9	1.8e-16	Protein RETICULATA-RELATED 6, chloroplastic	Q8RWG3	RER6	0	FUNCTION: May play a role in leaf development. {ECO:0000305|PubMed:23596191}.	multicellular organism development [GO:0007275]	0	chloroplast [GO:0009507]; chloroplast membrane [GO:0031969]; integral component of membrane [GO:0016021]	Arabidopsis thaliana (Mouse-ear cress)	not assigned.annotated
Scaffold_6.2258	2.9	1.68e-23	Pheophytinase, chloroplastic (EC 3.1.1.-) (Pheophytin pheophorbide hydrolase) (Protein CO-REGULATED WITH NYE1)	Q9FFZ1	PPH	8.65e-31	FUNCTION: Alpha/beta hydrolase dephytylating specifically the Mg-free chlorophyll pigment (pheophytin), yielding pheophorbide. No activity on chlorophyll. Belongs to the chlorophyll catabolic enzymes (CCEs). {ECO:0000269|PubMed:19304936, ECO:0000269|PubMed:20537045}.	chlorophyll catabolic process [GO:0015996]	pheophytinase activity [GO:0080124]	chloroplast [GO:0009507]; chloroplast stroma [GO:0009570]; chloroplast thylakoid membrane [GO:0009535]	Arabidopsis thaliana (Mouse-ear cress)	not assigned.annotated
Scaffold_6.1870	2.9	0.00282784	TPD1 protein homolog 1 (TPD1-like protein 1) (AtTDL1)	Q1G3T1	TDL1	5.17e-52	0	cell fate determination [GO:0001709]; response to heat [GO:0009408]	0	0	Arabidopsis thaliana (Mouse-ear cress)	Phytohormone action.signalling peptides.NCRP (non-cysteine-rich-peptide) category.TDL-peptide activity.TDL-precursor polypeptide
Scaffold_4.1993	2.9	2.3e-06	Aspartic proteinase NANA, chloroplast (EC 3.4.23.-)	Q9LTW4	NANA	1.71e-140	FUNCTION: Aspartic proteinase that can use azocasein as substrate and regulates endogenous sugar levels (e.g. sucrose, glucose and fructose) by modulating starch accumulation and remobilization (PubMed:22987884). Influences general morphology and development (PubMed:22987884). {ECO:0000269|PubMed:22987884}.	carbohydrate metabolic process [GO:0005975]; chloroplast-nucleus signaling pathway [GO:0010019]; circadian rhythm [GO:0007623]; protein catabolic process [GO:0030163]; proteolysis [GO:0006508]; response to sucrose [GO:0009744]	aspartic-type endopeptidase activity [GO:0004190]	chloroplast [GO:0009507]; extracellular region [GO:0005576]	Arabidopsis thaliana (Mouse-ear cress)	Protein homeostasis.proteolysis.aspartic-type peptidase activities.A1-class protease (Pepsin)
Scaffold_3291.1	2.9	0.0364568	DNA-directed RNA polymerase subunit beta' (EC 2.7.7.6) (PEP) (Plastid-encoded RNA polymerase subunit beta') (RNA polymerase subunit beta')	Q68S15	RPOC1	0	FUNCTION: DNA-dependent RNA polymerase catalyzes the transcription of DNA into RNA using the four ribonucleoside triphosphates as substrates. {ECO:0000255|HAMAP-Rule:MF_01323}.	transcription, DNA-templated [GO:0006351]	DNA binding [GO:0003677]; DNA-directed 5'-3' RNA polymerase activity [GO:0003899]; magnesium ion binding [GO:0000287]; zinc ion binding [GO:0008270]	chloroplast [GO:0009507]	Panax ginseng (Korean ginseng)	RNA biosynthesis.organelle machinery.RNA polymerase activities.plastid-encoded RNA polymerase (PEP) complex.core components.core component RpoC1
Scaffold_7.2751	2.9	6.91e-05	Squalene monooxygenase SE2 (EC 1.14.14.17) (Squalene epoxidase 2) (PgSQE2) (SE2)	B7TWW5	SQE2	0	FUNCTION: Component of the triterpene saponins (e.g. ginsenosides or panaxosides) and phytosterols biosynthetic pathways (PubMed:19857882, PubMed:29378087). Catalyzes the first oxygenation step in sterol biosynthesis and is suggested to be one of the rate-limiting enzymes in this pathway (By similarity). {ECO:0000250|UniProtKB:Q9SM02, ECO:0000269|PubMed:19857882, ECO:0000303|PubMed:29378087}.	response to jasmonic acid [GO:0009753]; sterol biosynthetic process [GO:0016126]; terpene biosynthetic process [GO:0046246]	flavin adenine dinucleotide binding [GO:0050660]; squalene monooxygenase activity [GO:0004506]	integral component of membrane [GO:0016021]	Panax ginseng (Korean ginseng)	Secondary metabolism.terpenoids.cycloartenol biosynthesis.squalene epoxidase
Scaffold_2.2723	2.9	0.00234915	Mechanosensitive ion channel protein 8 (Mechanosensitive channel of small conductance-like 8) (MscS-Like protein 8)	F4IME2	MSL8	0	FUNCTION: Mechanosensitive channel that opens in response to stretch forces in the membrane lipid bilayer. Exhibits a 6.3-fold preference for chloride over sodium. Regulates osmotic forces during pollen hydration and germination. {ECO:0000269|PubMed:26494758}.	anion transport [GO:0006820]	mechanosensitive ion channel activity [GO:0008381]	endomembrane system [GO:0012505]; integral component of membrane [GO:0016021]; plasma membrane [GO:0005886]	Arabidopsis thaliana (Mouse-ear cress)	Solute transport.channels.mechanosensitive ion channel (MSL)
Scaffold_2.2740	2.9	5.8e-13	Mitochondrial phosphate carrier protein 1, mitochondrial (Mitochondrial phosphate transporter 1) (MPT1) (Phosphate transporter 3;3)	Q7DNC3	MPCP1	3.86e-161	FUNCTION: Transport of phosphate groups from the cytosol to the mitochondrial matrix. Mediates salt stress tolerance through an ATP-dependent pathway and via modulation of the gibberellin metabolism. {ECO:0000269|PubMed:22937061}.	phosphate ion transmembrane transport [GO:0035435]; response to salt stress [GO:0009651]	inorganic phosphate transmembrane transporter activity [GO:0005315]	integral component of mitochondrial inner membrane [GO:0031305]	Arabidopsis thaliana (Mouse-ear cress)	Solute transport.carrier-mediated transport.solute transporter (MTCC)
Scaffold_1.4154	2.9	0.0406423	V-type proton ATPase subunit d2 (V-ATPase subunit d2) (Vacuolar H(+)-ATPase subunit d isoform 2) (Vacuolar proton pump subunit d2)	Q9LHA4	VA0D2	2e-50	FUNCTION: Subunit of the integral membrane V0 complex of vacuolar ATPase. Vacuolar ATPase is responsible for acidifying a variety of intracellular compartments in eukaryotic cells, thus providing most of the energy required for transport processes in the vacuolar system.	vacuolar acidification [GO:0007035]; vacuolar transport [GO:0007034]	proton-exporting ATPase activity, phosphorylative mechanism [GO:0008553]; proton-transporting ATPase activity, rotational mechanism [GO:0046961]	cytosol [GO:0005829]; Golgi apparatus [GO:0005794]; lysosomal membrane [GO:0005765]; plasmodesma [GO:0009506]; proton-transporting V-type ATPase, V0 domain [GO:0033179]; vacuolar membrane [GO:0005774]; vacuolar proton-transporting V-type ATPase complex [GO:0016471]; vacuole [GO:0005773]	Arabidopsis thaliana (Mouse-ear cress)	Solute transport.primary active transport.V-type ATPase complex.membrane V0 subcomplex.subunit d
Scaffold_4.1541	2.9	1.74e-05	#N/A	XP_010654063.1	#N/A	#N/A	#N/A	#N/A	#N/A	#N/A	#N/A	Solute transport.carrier-mediated transport.DMT superfamily.solute transporter (TPPT)
Scaffold_7.4921	2.8	2.68e-05	Pectin acetylesterase 8 (EC 3.1.1.-)	Q6DBP4	PAE8	3.65e-105	FUNCTION: Hydrolyzes acetyl esters in homogalacturonan regions of pectin. In type I primary cell wall, galacturonic acid residues of pectin can be acetylated at the O-2 and O-3 positions. Decreasing the degree of acetylation of pectin gels in vitro alters their physical properties. {ECO:0000269|PubMed:25115560}.	cell wall organization [GO:0071555]	carboxylic ester hydrolase activity [GO:0052689]; pectin acetylesterase activity [GO:0052793]	extracellular region [GO:0005576]; plant-type cell wall [GO:0009505]	Arabidopsis thaliana (Mouse-ear cress)	Cell wall organisation.pectin.modification and degradation.pectin acetylesterase
Scaffold_6.664	2.8	0.000254323	L-ascorbate oxidase homolog (EC 1.10.3.-) (Pollen-specific protein NTP303)	P29162	ASOL	0	FUNCTION: Probable oxidoreductase that may be involved in pollen tube growth. {ECO:0000269|PubMed:1600146}.	iron ion homeostasis [GO:0055072]; iron ion transport [GO:0006826]	copper ion binding [GO:0005507]; ferroxidase activity [GO:0004322]	extracellular space [GO:0005615]; plasma membrane [GO:0005886]	Nicotiana tabacum (Common tobacco)	Enzyme classification.EC_1 oxidoreductases.EC_1.10 oxidoreductase acting on diphenol or related substance as donor
Scaffold_3.2728	2.8	1.31e-11	NADPH--cytochrome P450 reductase (CPR) (P450R) (EC 1.6.2.4)	Q05001	NCPR	0	FUNCTION: This enzyme is required for electron transfer from NADP to cytochrome P450 in microsomes. It can also provide electron transfer to heme oxygenase and cytochrome B5. {ECO:0000255|HAMAP-Rule:MF_03212}.	0	flavin adenine dinucleotide binding [GO:0050660]; FMN binding [GO:0010181]; NADP binding [GO:0050661]; NADPH-hemoprotein reductase activity [GO:0003958]	endoplasmic reticulum membrane [GO:0005789]; integral component of membrane [GO:0016021]	Catharanthus roseus (Madagascar periwinkle) (Vinca rosea)	Enzyme classification.EC_1 oxidoreductases.EC_1.6 oxidoreductase acting on NADH or NADPH
Scaffold_4.2304	2.8	9.85e-08	UDP-glycosyltransferase 88B1 (EC 2.4.1.-)	Q6VAA7	U88B1	0	FUNCTION: May glycosylate diterpenes or flavonols in leaves. {ECO:0000250|UniProtKB:Q6VAA6}.	0	UDP-glycosyltransferase activity [GO:0008194]	0	Stevia rebaudiana (Stevia) (Eupatorium rebaudianum)	Enzyme classification.EC_2 transferases.EC_2.4 glycosyltransferase
Scaffold_6.2799	2.8	0.0401104	Rho GTPase-activating protein 3 (Rho-type GTPase-activating protein 3)	Q8GYY5	RGAP3	2.64e-19	FUNCTION: Acts as a GTPase activator for the Rac-type GTPase by converting it to an inactive GDP-bound state. Involved in secondary wall pattern formation. In association with ROPGEF4, mediates local activation of ARAC10/ROP11 to initiate the distinct pattern of secondary cell walls in xylem cells. {ECO:0000269|PubMed:22984069}.	multicellular organism development [GO:0007275]; plant-type cell wall organization [GO:0009664]; signal transduction [GO:0007165]	GTPase activator activity [GO:0005096]	plasma membrane [GO:0005886]; secondary cell wall [GO:0009531]	Arabidopsis thaliana (Mouse-ear cress)	not assigned.not annotated
Scaffold_8.2511	2.8	0.000489307	#N/A	#N/A	#N/A	#N/A	#N/A	#N/A	#N/A	#N/A	#N/A	not assigned.not annotated
Scaffold_4.729	2.8	1.14e-11	#N/A	#N/A	#N/A	#N/A	#N/A	#N/A	#N/A	#N/A	#N/A	not assigned.not annotated
Scaffold_4.4040	2.8	1.13e-14	#N/A	#N/A	#N/A	#N/A	#N/A	#N/A	#N/A	#N/A	#N/A	not assigned.not annotated
Scaffold_8.2161	2.8	8.42e-13	Protein ENHANCED DISEASE RESISTANCE 2-like	Q8VZF6	EDR2L	6.37e-126	FUNCTION: Binds to phosphatidylinositol-4-phosphate (PtdIns(4)P). May regulate the salicylic acid- (SA-) mediated resistance to pathogens (By similarity). {ECO:0000250}.	defense response [GO:0006952]	lipid binding [GO:0008289]	endoplasmic reticulum membrane [GO:0005789]; endosome membrane [GO:0010008]; integral component of membrane [GO:0016021]; plasma membrane [GO:0005886]	Arabidopsis thaliana (Mouse-ear cress)	not assigned.annotated
Scaffold_1.1988	2.8	0.000158872	Calcium-binding protein CP1 (NaCl-inducible Ca2+-binding protein) (AtCP1)	Q9FDX6	CP1	2.52e-52	FUNCTION: Binds calcium in vitro. {ECO:0000269|PubMed:9678579}.	hyperosmotic salinity response [GO:0042538]	calcium ion binding [GO:0005509]	cytosol [GO:0005829]; plastid [GO:0009536]	Arabidopsis thaliana (Mouse-ear cress)	not assigned.annotated
Scaffold_5.2396	2.8	0.0338871	NAD(P)H-quinone oxidoreductase subunit M, chloroplastic (EC 7.1.1.-) (NAD(P)H dehydrogenase subunit M) (NDH subunit M) (NDH-M) (NADH-plastoquinone oxidoreductase subunit M)	A7NVJ4	NDHM	1.93e-109	FUNCTION: NDH shuttles electrons from NAD(P)H:plastoquinone, via FMN and iron-sulfur (Fe-S) centers, to quinones in the photosynthetic chain and possibly in a chloroplast respiratory chain. The immediate electron acceptor for the enzyme in this species is believed to be plastoquinone. Couples the redox reaction to proton translocation, and thus conserves the redox energy in a proton gradient. {EC…	0	oxidoreductase activity, acting on NAD(P)H, quinone or similar compound as acceptor [GO:0016655]; quinone binding [GO:0048038]	chloroplast thylakoid membrane [GO:0009535]	Vitis vinifera (Grape)	Photosynthesis.photophosphorylation.chlororespiration.NADH dehydrogenase-like (NDH) complex.subcomplex A.component NdhM
Scaffold_7.4813	2.8	7.46e-05	Glycine dehydrogenase (decarboxylating) A, mitochondrial (EC 1.4.4.2) (Glycine cleavage system P protein A) (Glycine decarboxylase A) (Glycine dehydrogenase (aminomethyl-transferring) A)	P49361	GCSPA	0	FUNCTION: The glycine cleavage system catalyzes the degradation of glycine. The P protein binds the alpha-amino group of glycine through its pyridoxal phosphate cofactor; CO(2) is released and the remaining methylamine moiety is then transferred to the lipoamide cofactor of the H protein.	glycine catabolic process [GO:0006546]	glycine dehydrogenase (decarboxylating) activity [GO:0004375]	mitochondrion [GO:0005739]	Flaveria pringlei	Photosynthesis.photorespiration.glycine decarboxylase complex.glycine dehydrogenase component P-protein
Scaffold_7.1211	2.8	0.000414734	Uncharacterized aarF domain-containing protein kinase At1g71810, chloroplastic (EC 2.7.-.-)	Q94BU1	Y1181	0	0	0	ATP binding [GO:0005524]; protein kinase activity [GO:0004672]	chloroplast [GO:0009507]; plastoglobule [GO:0010287]	Arabidopsis thaliana (Mouse-ear cress)	Protein modification.phosphorylation.atypical protein kinase families.protein kinase (ABC1)
Scaffold_1.863	2.8	2.28e-16	Protein ACTIVITY OF BC1 COMPLEX KINASE 3, chloroplastic (ABC1-LIKE KINASE 3) (EC 2.7.-.-) (EC 2.7.11.1) (Protein REPRESSOR OF BDR1)	Q9MA15	AB1K3	1.61e-130	FUNCTION: Kinase that can phosphorylate the tocopherol cyclase VTE1, a key enzyme of tocopherol (vitamin E) metabolism and involved in the recycling of oxidated alpha-tocopherol quinone, possibly stabilizing it at plastoglobules. Regulates also membrane prenylquinone composition (PubMed:23632854). Required for photooxidative stress responses to prevent photosystem II core and chlorophyll degradat…	cellular response to nitrogen starvation [GO:0006995]; chloroplast organization [GO:0009658]; plastoglobule organization [GO:0080177]; protein stabilization [GO:0050821]; regulation of tocopherol cyclase activity [GO:1902171]; response to high light intensity [GO:0009644]; response to photooxidative stress [GO:0080183]; response to red light [GO:0010114]; response to water deprivation [GO:0009414]	ATP binding [GO:0005524]; protein kinase activity [GO:0004672]	chloroplast [GO:0009507]; mitochondrion [GO:0005739]; plastoglobule [GO:0010287]	Arabidopsis thaliana (Mouse-ear cress)	Protein modification.phosphorylation.atypical protein kinase families.protein kinase (ABC1)
Scaffold_1.5419	2.8	3.81e-07	Homeobox-leucine zipper protein HAT4 (HD-ZIP protein ATHB-2) (Homeodomain transcription factor ATHB-2) (Homeodomain-leucine zipper protein HAT4) (HD-ZIP protein 4)	Q05466	HAT4	6.46e-93	FUNCTION: Probable transcription factor involved in the negative regulation of cell elongation and specific cell proliferation processes such as lateral root formation and secondary growth of the vascular system. Acts as mediator of the red/far-red light effects on leaf cell expansion in the shading response. Binds to the DNA sequence 5'-CAAT[GC]ATTG-3'. Negatively regulates its own expression. {…	lateral root formation [GO:0010311]; negative regulation of transcription, DNA-templated [GO:0045892]; red, far-red light phototransduction [GO:0009585]; red or far-red light signaling pathway [GO:0010017]; response to auxin [GO:0009733]; response to cytokinin [GO:0009735]; response to far red light [GO:0010218]; root development [GO:0048364]; secondary thickening [GO:0080191]; shade avoidance [G…	DNA-binding transcription factor activity [GO:0003700]; protein homodimerization activity [GO:0042803]; sequence-specific DNA binding [GO:0043565]	nucleus [GO:0005634]	Arabidopsis thaliana (Mouse-ear cress)	RNA biosynthesis.transcriptional regulation.Homeobox transcription factor superfamily.transcription factor (HD-ZIP I/II)
Scaffold_5.3685	2.8	7.31e-07	4-coumarate--CoA ligase 1 (4CL 1) (EC 6.2.1.12) (4-coumaroyl-CoA synthase 1)	O24145	4CL1	0	0	phenylpropanoid metabolic process [GO:0009698]	4-coumarate-CoA ligase activity [GO:0016207]; ATP binding [GO:0005524]; CoA-ligase activity [GO:0016405]	0	Nicotiana tabacum (Common tobacco)	Secondary metabolism.phenolics.p-coumaroyl-CoA biosynthesis.4-coumarate:CoA ligase (4CL); Coenzyme metabolism.prenylquinone biosynthesis.4-hydroxybenzoate biosynthesis.p-coumarate:CoA ligase
Scaffold_6.2547	2.8	0.0124235	Protein DETOXIFICATION 48 (AtDTX48) (Multidrug and toxic compound extrusion protein 48) (MATE protein 48) (Protein ABNORMAL SHOOT 4) (Protein BUSH-AND-CHLOROTIC-DWARF 1) (Protein BCD1) (Protein ZRIZI)	Q9SLV0	DTX48	5.86e-162	FUNCTION: Functions as a multidrug and toxin extrusion transporter. Contributes to iron homeostasis during stress responses and senescence (PubMed:22150160). Could be involved in specifying the lateral organ initiation rate (PubMed:21257605). May act as a negative regulator of hypocotyl cell elongation in the light (PubMed:26160579). {ECO:0000269|PubMed:21257605, ECO:0000269|PubMed:22150160, ECO:…	iron ion homeostasis [GO:0055072]; iron ion transport [GO:0006826]; regulation of plant organ formation [GO:1905428]; response to abscisic acid [GO:0009737]; response to absence of light [GO:0009646]; response to heat [GO:0009408]; response to nematode [GO:0009624]; response to osmotic stress [GO:0006970]; root morphogenesis [GO:0010015]	antiporter activity [GO:0015297]; iron ion transmembrane transporter activity [GO:0005381]; transmembrane transporter activity [GO:0022857]; xenobiotic transmembrane transporter activity [GO:0042910]	Golgi apparatus [GO:0005794]; Golgi membrane [GO:0000139]; Golgi transport complex [GO:0017119]; integral component of membrane [GO:0016021]; intracellular organelle [GO:0043229]; late endosome [GO:0005770]; late endosome membrane [GO:0031902]; membrane [GO:0016020]	Arabidopsis thaliana (Mouse-ear cress)	Solute transport.carrier-mediated transport.MOP superfamily.MATE family.metabolite transporter (DTX)
Scaffold_9.183	2.7	1.35e-14	Probable pyridoxal 5'-phosphate synthase subunit PDX1 (PLP synthase subunit PDX1) (EC 4.3.3.6) (Ethylene-inducible protein HEVER)	Q39963	PDX1	0	FUNCTION: Catalyzes the formation of pyridoxal 5'-phosphate from ribose 5-phosphate (RBP), glyceraldehyde 3-phosphate (G3P) and ammonia. The ammonia is provided by PDX2. Can also use ribulose 5-phosphate and dihydroxyacetone phosphate as substrates, resulting from enzyme-catalyzed isomerization of RBP and G3P, respectively. Also plays an indirect role in resistance to singlet oxygen-generating ph…	pyridoxal phosphate biosynthetic process [GO:0042823]	pyridoxal 5'-phosphate synthase (glutamine hydrolysing) activity [GO:0036381]	0	Hevea brasiliensis (Para rubber tree) (Siphonia brasiliensis)	Coenzyme metabolism.pyridoxalphosphate biosynthesis.pyridoxal 5-phosphate synthase complex.synthase component
Scaffold_4.621	2.7	1.58e-13	Phenolic glucoside malonyltransferase 1 (NtMaT1) (EC 2.3.1.-) (EC 2.3.1.116) (Flavonol/naphthol glucoside malonyltransferase 1) (Phenolic glucoside-6'-O-malonyltransferase 1)	Q589Y0	MAT1	1.56e-120	FUNCTION: Malonyltransferase with broad substrate specificity acting on phenolic glucosides including xenobiotic naphthols. Has activity against flavonoid 7-O-glucosides, flavonoid 3-O-glucosides and naphthol glucosides, and to a lesser extent against coumarin glucosides in vitro. Prefers malonyl-CoA as an acyl donor, but also active with succinyl-CoA and methylmalonyl-CoA, but not with acetyl-Co…	response to toxic substance [GO:0009636]; xenobiotic metabolic process [GO:0006805]	flavonol-3-O-beta-glucoside O-malonyltransferase activity [GO:0047165]; malonyltransferase activity [GO:0016420]	0	Nicotiana tabacum (Common tobacco)	Enzyme classification.EC_2 transferases.EC_2.3 acyltransferase
Scaffold_1.3975	2.7	4.01e-06	U-box domain-containing protein 3 (EC 2.3.2.27) (Plant U-box protein 3) (RING-type E3 ubiquitin transferase PUB3)	Q8GWV5	PUB3	2.2e-16	FUNCTION: Functions as an E3 ubiquitin ligase. {ECO:0000250}.	0	ubiquitin-protein transferase activity [GO:0004842]	cytoplasm [GO:0005737]; nucleus [GO:0005634]	Arabidopsis thaliana (Mouse-ear cress)	not assigned.not annotated
Scaffold_4.464	2.7	5e-11	#N/A	#N/A	#N/A	#N/A	#N/A	#N/A	#N/A	#N/A	#N/A	not assigned.not annotated
Scaffold_3.2390	2.7	0.0193706	#N/A	#N/A	#N/A	#N/A	#N/A	#N/A	#N/A	#N/A	#N/A	not assigned.not annotated
Scaffold_2.451	2.7	0.00328535	#N/A	#N/A	#N/A	#N/A	#N/A	#N/A	#N/A	#N/A	#N/A	not assigned.not annotated
Scaffold_1.4282	2.7	0.0311071	#N/A	#N/A	#N/A	#N/A	#N/A	#N/A	#N/A	#N/A	#N/A	not assigned.not annotated
Scaffold_2.1306	2.7	3.64e-06	Probable voltage-gated potassium channel subunit beta (K(+) channel subunit beta) (Potassium voltage beta 1) (KV-beta1)	O23016	KCAB	7.78e-32	FUNCTION: Probable accessory potassium channel protein which modulates the activity of the pore-forming alpha subunit. {ECO:0000269|PubMed:8837508}.	oxidation-reduction process [GO:0055114]; potassium ion transport [GO:0006813]; regulation of ion transmembrane transport [GO:0034765]	aldo-keto reductase (NADP) activity [GO:0004033]; voltage-gated ion channel activity [GO:0005244]	extracellular region [GO:0005576]; plasma membrane [GO:0005886]; plasmodesma [GO:0009506]	Arabidopsis thaliana (Mouse-ear cress)	not assigned.annotated
Scaffold_3.70	2.7	2.88e-15	Probable acyl-activating enzyme 18, peroxisomal (EC 6.2.1.-)	Q84P17	AEE18	0	FUNCTION: May be involved in the peroxisomal activation of 2,4-dichlorophenoxybutyric acid (2,4-DB), a precursor of active auxins that inhibit root growth. {ECO:0000269|PubMed:19043666}.	auxin metabolic process [GO:0009850]; fatty acid metabolic process [GO:0006631]	ligase activity [GO:0016874]	peroxisome [GO:0005777]	Arabidopsis thaliana (Mouse-ear cress)	not assigned.annotated
Scaffold_3093.1	2.7	0.032327	Photosystem II CP43 reaction center protein (PSII 43 kDa protein) (Protein CP-43)	Q9BBT1	PSBC	3.16e-81	FUNCTION: One of the components of the core complex of photosystem II (PSII). It binds chlorophyll and helps catalyze the primary light-induced photochemical processes of PSII. PSII is a light-driven water:plastoquinone oxidoreductase, using light energy to abstract electrons from H(2)O, generating O(2) and a proton gradient subsequently used for ATP formation. {ECO:0000255|HAMAP-Rule:MF_01496}.	photosynthetic electron transport in photosystem II [GO:0009772]; protein-chromophore linkage [GO:0018298]	chlorophyll binding [GO:0016168]; electron transporter, transferring electrons within the cyclic electron transport pathway of photosynthesis activity [GO:0045156]; metal ion binding [GO:0046872]	chloroplast thylakoid membrane [GO:0009535]; integral component of membrane [GO:0016021]; photosystem II [GO:0009523]	Lotus japonicus (Lotus corniculatus var. japonicus)	not assigned.annotated
Scaffold_5.191	2.7	7.54e-09	Heme-binding-like protein At3g10130, chloroplastic	Q9SR77	HBPL1	9.74e-22	0	0	0	chloroplast [GO:0009507]; chloroplast thylakoid membrane [GO:0009535]; plastoglobule [GO:0010287]	Arabidopsis thaliana (Mouse-ear cress)	not assigned.annotated
Scaffold_34.3	2.7	0.0384383	Photosystem II D2 protein (PSII D2 protein) (EC 1.10.3.9) (Photosystem Q(A) protein)	A4GGA2	PSBD	0	FUNCTION: Photosystem II (PSII) is a light-driven water:plastoquinone oxidoreductase that uses light energy to abstract electrons from H(2)O, generating O(2) and a proton gradient subsequently used for ATP formation. It consists of a core antenna complex that captures photons, and an electron transfer chain that converts photonic excitation into a charge separation. The D1/D2 (PsbA/PsbA) reaction…	photosynthetic electron transport in photosystem II [GO:0009772]; protein-chromophore linkage [GO:0018298]	chlorophyll binding [GO:0016168]; electron transporter, transferring electrons within the cyclic electron transport pathway of photosynthesis activity [GO:0045156]; iron ion binding [GO:0005506]	chloroplast thylakoid membrane [GO:0009535]; integral component of membrane [GO:0016021]; photosystem II [GO:0009523]	Phaseolus vulgaris (Kidney bean) (French bean)	Photosynthesis.photophosphorylation.photosystem II.PS-II complex.reaction center complex.component D2/PsbD
Scaffold_18.6	2.7	0.0392141	Photosystem II D2 protein (PSII D2 protein) (EC 1.10.3.9) (Photosystem Q(A) protein)	A4GGA2	PSBD	0	FUNCTION: Photosystem II (PSII) is a light-driven water:plastoquinone oxidoreductase that uses light energy to abstract electrons from H(2)O, generating O(2) and a proton gradient subsequently used for ATP formation. It consists of a core antenna complex that captures photons, and an electron transfer chain that converts photonic excitation into a charge separation. The D1/D2 (PsbA/PsbA) reaction…	photosynthetic electron transport in photosystem II [GO:0009772]; protein-chromophore linkage [GO:0018298]	chlorophyll binding [GO:0016168]; electron transporter, transferring electrons within the cyclic electron transport pathway of photosynthesis activity [GO:0045156]; iron ion binding [GO:0005506]	chloroplast thylakoid membrane [GO:0009535]; integral component of membrane [GO:0016021]; photosystem II [GO:0009523]	Phaseolus vulgaris (Kidney bean) (French bean)	Photosynthesis.photophosphorylation.photosystem II.PS-II complex.reaction center complex.component D2/PsbD
Scaffold_10.5	2.7	0.0386496	Photosystem II D2 protein (PSII D2 protein) (EC 1.10.3.9) (Photosystem Q(A) protein)	A4GGA2	PSBD	0	FUNCTION: Photosystem II (PSII) is a light-driven water:plastoquinone oxidoreductase that uses light energy to abstract electrons from H(2)O, generating O(2) and a proton gradient subsequently used for ATP formation. It consists of a core antenna complex that captures photons, and an electron transfer chain that converts photonic excitation into a charge separation. The D1/D2 (PsbA/PsbA) reaction…	photosynthetic electron transport in photosystem II [GO:0009772]; protein-chromophore linkage [GO:0018298]	chlorophyll binding [GO:0016168]; electron transporter, transferring electrons within the cyclic electron transport pathway of photosynthesis activity [GO:0045156]; iron ion binding [GO:0005506]	chloroplast thylakoid membrane [GO:0009535]; integral component of membrane [GO:0016021]; photosystem II [GO:0009523]	Phaseolus vulgaris (Kidney bean) (French bean)	Photosynthesis.photophosphorylation.photosystem II.PS-II complex.reaction center complex.component D2/PsbD
Scaffold_5.3214	2.7	8.66e-07	Ribulose bisphosphate carboxylase small chain, chloroplastic (RuBisCO small subunit) (EC 4.1.1.39)	Q02980	RBS	2.28e-65	FUNCTION: RuBisCO catalyzes two reactions: the carboxylation of D-ribulose 1,5-bisphosphate, the primary event in carbon dioxide fixation, as well as the oxidative fragmentation of the pentose substrate. Both reactions occur simultaneously and in competition at the same active site (By similarity). {ECO:0000250}.	photorespiration [GO:0009853]; reductive pentose-phosphate cycle [GO:0019253]	monooxygenase activity [GO:0004497]; ribulose-bisphosphate carboxylase activity [GO:0016984]	chloroplast [GO:0009507]	Malus sp. (Crab apple)	Photosynthesis.calvin cycle.ribulose-1,5-bisphosphat carboxylase/oxygenase (RuBisCo) activity.RuBisCo heterodimer.small subunit
Scaffold_3.9	2.7	2.45e-05	U-box domain-containing protein 35 (Plant U-box protein 35) [Includes: E3 ubiquitin ligase (EC 2.3.2.27) (RING-type E3 ubiquitin transferase); Serine/threonine-protein kinase (EC 2.7.11.-)]	Q9SW11	PUB35	7.76e-152	FUNCTION: Functions as an E3 ubiquitin ligase. {ECO:0000250}.	0	ATP binding [GO:0005524]; protein serine/threonine kinase activity [GO:0004674]; ubiquitin-protein transferase activity [GO:0004842]	0	Arabidopsis thaliana (Mouse-ear cress)	Protein modification.phosphorylation.TKL protein kinase superfamily.RLCK-IX receptor-like protein kinase families.receptor-like protein kinase (RLCK-IXb)
Scaffold_4.270	2.7	0.0415253	Receptor protein kinase CLAVATA1 (EC 2.7.11.1)	Q9SYQ8	CLV1	0	FUNCTION: Involved in the detection of CLV3 and CLV3-like (CLE) peptides, that act as extracellular signals regulating meristem maintenance. Acts with CLV3p as a ligand-receptor pair in a signal transduction pathway coordinating growth between adjacent meristematic regions and controlling the balance between meristem cell proliferation and differentiation. {ECO:0000269|PubMed:19933383}.	cell differentiation [GO:0030154]; hormone-mediated signaling pathway [GO:0009755]; multicellular organism development [GO:0007275]; peptidyl-serine autophosphorylation [GO:0036289]; regulation of meristem structural organization [GO:0009934]	ATP binding [GO:0005524]; protein self-association [GO:0043621]; protein serine/threonine kinase activity [GO:0004674]; receptor serine/threonine kinase binding [GO:0033612]	integral component of membrane [GO:0016021]; membrane [GO:0016020]; plant-type vacuole [GO:0000325]; plasma membrane [GO:0005886]; plasmodesma [GO:0009506]	Arabidopsis thaliana (Mouse-ear cress)	Protein modification.phosphorylation.TKL protein kinase superfamily.protein kinase (LRR-XI)
Scaffold_8.1705	2.7	0.00297655	Peroxiredoxin Q, chloroplastic (EC 1.11.1.24) (Thioredoxin peroxidase) (Thioredoxin-dependent peroxiredoxin Q)	Q6QPJ6	PRXQ	3.04e-120	FUNCTION: Thiol-specific peroxidase that catalyzes the reduction of hydrogen peroxide and organic hydroperoxides to water and alcohols, respectively. Plays a role in cell protection against oxidative stress by detoxifying peroxides (By similarity). Involved in the plant defense against pathogen (PubMed:14976238). {ECO:0000250|UniProtKB:Q9LU86, ECO:0000269|PubMed:14976238}.	0	peroxidase activity [GO:0004601]	chloroplast thylakoid lumen [GO:0009543]	Populus jackii (Balm of Gilead) (Populus deltoides x Populus balsamifera)	Redox homeostasis.chloroplast redox homeostasis.2-Cys peroxiredoxin activities.atypical 2-Cys peroxiredoxin (PrxQ)
Scaffold_4.1430	2.7	2.2e-07	Phenylalanine ammonia-lyase 1 (EC 4.3.1.24)	O23865	PAL1	0	FUNCTION: This is a key enzyme of plant metabolism catalyzing the first reaction in the biosynthesis from L-phenylalanine of a wide variety of natural products based on the phenylpropane skeleton.	cinnamic acid biosynthetic process [GO:0009800]; L-phenylalanine catabolic process [GO:0006559]	phenylalanine ammonia-lyase activity [GO:0045548]	cytoplasm [GO:0005737]	Daucus carota (Wild carrot)	Secondary metabolism.phenolics.p-coumaroyl-CoA biosynthesis.phenylalanine ammonia lyase activity.phenylalanine ammonia lyase (PAL)
Scaffold_5.2655	2.7	0.0438407	Aquaporin TIP3-1 (Alpha-tonoplast intrinsic protein) (Alpha-TIP) (Tonoplast intrinsic protein 3-1) (AtTIP3;1) [Cleaved into: Aquaporin TIP3-1, N-terminally processed]	P26587	TIP31	6.48e-120	FUNCTION: Water channel required to facilitate the transport of water from the vacuolar compartment to the cytoplasm. {ECO:0000269|PubMed:16668923}.	autophagy [GO:0006914]	water channel activity [GO:0015250]	central vacuole [GO:0042807]; integral component of membrane [GO:0016021]; plant-type vacuole membrane [GO:0009705]; protein storage vacuole [GO:0000326]	Arabidopsis thaliana (Mouse-ear cress)	Solute transport.channels.MIP family.tonoplast intrinsic protein (TIP)
Scaffold_5.2193	2.7	4.2e-06	Probable sphingolipid transporter spinster homolog 1	Q6NMN6	SPNS1	3.55e-06	FUNCTION: Probable sphingolipid transporter that plays a central role in endosomes and/or lysosomes storage. {ECO:0000250}.	lipid transport [GO:0006869]	transmembrane transporter activity [GO:0022857]	integral component of membrane [GO:0016021]; late endosome membrane [GO:0031902]; lysosomal membrane [GO:0005765]; plasma membrane [GO:0005886]	Arabidopsis thaliana (Mouse-ear cress)	Solute transport.carrier-mediated transport.MFS superfamily.solute transporter (UNE2)
Scaffold_5.1521	2.7	0.00344099	Auxin transporter-like protein 2 (AUX1-like protein 2) (MtLAX2)	Q9FEL7	LAX2	0	FUNCTION: Carrier protein involved in proton-driven auxin influx. Mediates the formation of auxin gradient from developing leaves (site of auxin biosynthesis) to tips by contributing to the loading of auxin in vascular tissues and facilitating acropetal (base to tip) auxin transport within inner tissues of the root apex, and basipetal (tip to base) auxin transport within outer tissues of the root…	amino acid transport [GO:0006865]; auxin-activated signaling pathway [GO:0009734]	symporter activity [GO:0015293]	integral component of membrane [GO:0016021]; plasma membrane [GO:0005886]	Medicago truncatula (Barrel medic) (Medicago tribuloides)	Solute transport.carrier-mediated transport.APC superfamily.AAAP family.auxin transporter (AUX/LAX)
Scaffold_7.1740	2.6	0.0450378	Protein TRACHEARY ELEMENT DIFFERENTIATION-RELATED 7A (TED7-1)	C1PGW1	TED7	2.86e-27	FUNCTION: Involved in the secondary cell wall (SCW) formation of vessel elements (e.g. protoxylem and metaxylem), thus promoting tracheary element (TE) differentiation. {ECO:0000269|PubMed:19383897}.	cell wall organization [GO:0071555]; multicellular organism development [GO:0007275]; regulation of secondary cell wall biogenesis [GO:2000652]; tracheary element differentiation [GO:1905177]	0	extracellular region [GO:0005576]; integral component of membrane [GO:0016021]; plant-type cell wall [GO:0009505]; plasma membrane [GO:0005886]	Zinnia violacea (Garden zinnia) (Zinnia elegans)	Cell wall organisation.cellulose.cellulose synthase complex (CSC).secondary cell wall CSC.regulatory protein (TED)
Scaffold_8.2863	2.6	7.28e-06	Cytochrome b5	P49098	CYB5	5.53e-79	FUNCTION: Cytochrome b5 is a membrane bound hemoprotein which function as an electron carrier for several membrane bound oxygenases. May play a key role in the modification by desaturation of fatty acids in the endoplasmic reticulum, which in the developing seed is utilized for membrane synthesis and in the developmentally regulated production of large amounts of storage lipids. Is involved in th…	0	electron transfer activity [GO:0009055]; heme binding [GO:0020037]; metal ion binding [GO:0046872]	endoplasmic reticulum membrane [GO:0005789]; integral component of membrane [GO:0016021]; intracellular membrane-bounded organelle [GO:0043231]; membrane [GO:0016020]	Nicotiana tabacum (Common tobacco)	Cell wall organisation.cutin and suberin.cuticular lipid formation.alkane-forming pathway.CER1-CER3 alkane-forming complex.component Cyt-b5
Scaffold_7.2381	2.6	0.0273839	Glucuronoxylan 4-O-methyltransferase 2 (EC 2.1.1.112)	Q9T0F7	GXM2	9.2e-117	FUNCTION: Methyltransferase catalyzing 4-O-methylation of glucuronic acid side chains on xylan. {ECO:0000269|PubMed:23045523}.	methylation [GO:0032259]; plant-type secondary cell wall biogenesis [GO:0009834]; xylan biosynthetic process [GO:0045492]; xylan metabolic process [GO:0045491]	glucuronoxylan 4-O-methyltransferase activity [GO:0030775]	Golgi apparatus [GO:0005794]; Golgi membrane [GO:0000139]; integral component of membrane [GO:0016021]	Arabidopsis thaliana (Mouse-ear cress)	Cell wall organisation.hemicellulose.xylan.modification and degradation.glucuronoxylan 4-O-methyltransferase
Scaffold_1.3835	2.6	0.00173482	Phosphoglycerate mutase-like protein AT74 (At-74)	Q9MAA2	AT74	1.7e-98	FUNCTION: Phosphoglycerate mutase-like protein lacking PGM activity. May play a role in carbohydrates metabolism. {ECO:0000269|PubMed:15737980}.	carbohydrate metabolic process [GO:0005975]	phosphatase activity [GO:0016791]	0	Arabidopsis thaliana (Mouse-ear cress)	Cellular respiration.glycolysis.cytosolic glycolysis.phosphoglycerate mutase
Scaffold_6.237	2.6	2.15e-10	Palmitoyl-monogalactosyldiacylglycerol delta-7 desaturase, chloroplastic (EC 1.14.19.42) (Acyl-lipid desaturase 3) (Fatty acid desaturase 5) (FAD5) (Fatty acid desaturase B) (FADB) (Monogalactosyldiacylglycerol-specific palmitic acid desaturase)	Q949X0	ADS3	3.97e-171	FUNCTION: Fatty acid desaturase involved in the first desaturation step leading to the formation of hexadeca 7,10,13-trienoic acid (16:3(7Z,10Z,13Z)), the major functional components of thylakoid membranes (PubMed:15579662, PubMed:16666902, PubMed:15240892). Required for chloroplast biogenesis at low temperature (PubMed:16668849). Also indirectly involved in the production of the oxylipin dinor-o…	oxylipin biosynthetic process [GO:0031408]; photoinhibition [GO:0010205]; unsaturated fatty acid biosynthetic process [GO:0006636]	16:0 monogalactosyldiacylglycerol desaturase activity [GO:0009979]; oxidoreductase activity, acting on paired donors, with oxidation of a pair of donors resulting in the reduction of molecular oxygen to two molecules of water [GO:0016717]	chloroplast membrane [GO:0031969]; endoplasmic reticulum membrane [GO:0005789]; integral component of membrane [GO:0016021]; thylakoid [GO:0009579]	Arabidopsis thaliana (Mouse-ear cress)	Lipid metabolism.fatty acid biosynthesis.fatty acid desaturation.delta-7/delta-9 fatty acid desaturase (FAD5/ADS)
Scaffold_2.418	2.6	0.000258677	Protein BIG GRAIN 1-like E	Q93Z37	BIG1E	1.35e-28	FUNCTION: Involved in auxin transport. Regulator of the auxin signaling pathway. {ECO:0000250|UniProtKB:Q10R09}.	auxin-activated signaling pathway [GO:0009734]; auxin transport [GO:0060918]; positive regulation of auxin mediated signaling pathway [GO:0010929]	0	plasma membrane [GO:0005886]	Arabidopsis thaliana (Mouse-ear cress)	not assigned.not annotated
Scaffold_7.3052	2.6	0.0371674	#N/A	#N/A	#N/A	#N/A	#N/A	#N/A	#N/A	#N/A	#N/A	not assigned.not annotated
Scaffold_4.1045	2.6	0.00398307	#N/A	#N/A	#N/A	#N/A	#N/A	#N/A	#N/A	#N/A	#N/A	not assigned.not annotated
Scaffold_1.2240	2.6	0.0363833	#N/A	#N/A	#N/A	#N/A	#N/A	#N/A	#N/A	#N/A	#N/A	not assigned.not annotated
Scaffold_5.2689	2.6	0.00445065	DExH-box ATP-dependent RNA helicase DExH3 (EC 3.6.4.13)	F4HYJ7	DEXH3	0	0	0	ATP binding [GO:0005524]; RNA binding [GO:0003723]; RNA helicase activity [GO:0003724]	nucleus [GO:0005634]	Arabidopsis thaliana (Mouse-ear cress)	not assigned.annotated
Scaffold_160.4	2.6	0.0422954	Photosystem II CP43 reaction center protein (PSII 43 kDa protein) (Protein CP-43)	Q332Y2	PSBC	0	FUNCTION: One of the components of the core complex of photosystem II (PSII). It binds chlorophyll and helps catalyze the primary light-induced photochemical processes of PSII. PSII is a light-driven water:plastoquinone oxidoreductase, using light energy to abstract electrons from H(2)O, generating O(2) and a proton gradient subsequently used for ATP formation. {ECO:0000255|HAMAP-Rule:MF_01496}.	photosynthetic electron transport in photosystem II [GO:0009772]; protein-chromophore linkage [GO:0018298]	chlorophyll binding [GO:0016168]; electron transporter, transferring electrons within the cyclic electron transport pathway of photosynthesis activity [GO:0045156]; metal ion binding [GO:0046872]	chloroplast thylakoid membrane [GO:0009535]; integral component of membrane [GO:0016021]; photosystem II [GO:0009523]	Lactuca sativa (Garden lettuce)	not assigned.annotated
Scaffold_1.4372	2.6	2.47e-08	Peroxiredoxin Q, chloroplastic (EC 1.11.1.24) (Thioredoxin peroxidase) (Thioredoxin-dependent peroxiredoxin Q)	Q6QPJ6	PRXQ	7.9e-39	FUNCTION: Thiol-specific peroxidase that catalyzes the reduction of hydrogen peroxide and organic hydroperoxides to water and alcohols, respectively. Plays a role in cell protection against oxidative stress by detoxifying peroxides (By similarity). Involved in the plant defense against pathogen (PubMed:14976238). {ECO:0000250|UniProtKB:Q9LU86, ECO:0000269|PubMed:14976238}.	0	peroxidase activity [GO:0004601]	chloroplast thylakoid lumen [GO:0009543]	Populus jackii (Balm of Gilead) (Populus deltoides x Populus balsamifera)	not assigned.annotated
Scaffold_4.427	2.6	3.91e-14	Uncharacterized oxidoreductase At1g06690, chloroplastic (EC 1.-.-.-)	Q94A68	Y1669	0	0	0	oxidoreductase activity [GO:0016491]	chloroplast [GO:0009507]; chloroplast envelope [GO:0009941]; chloroplast thylakoid membrane [GO:0009535]; extracellular region [GO:0005576]; plastoglobule [GO:0010287]	Arabidopsis thaliana (Mouse-ear cress)	not assigned.annotated
Scaffold_5.3980	2.6	1.35e-14	(R)-mandelonitrile lyase-like (EC 4.1.2.10) (Hydroxynitrile lyase-like) ((R)-oxynitrilase-like)	Q9SSM2	MDLL	0	0	0	flavin adenine dinucleotide binding [GO:0050660]; mandelonitrile lyase activity [GO:0046593]; oxidoreductase activity, acting on CH-OH group of donors [GO:0016614]	0	Arabidopsis thaliana (Mouse-ear cress)	not assigned.annotated
Scaffold_13.3	2.6	0.0393983	Photosystem II D2 protein (PSII D2 protein) (EC 1.10.3.9) (Photosystem Q(A) protein)	A4GGA2	PSBD	0	FUNCTION: Photosystem II (PSII) is a light-driven water:plastoquinone oxidoreductase that uses light energy to abstract electrons from H(2)O, generating O(2) and a proton gradient subsequently used for ATP formation. It consists of a core antenna complex that captures photons, and an electron transfer chain that converts photonic excitation into a charge separation. The D1/D2 (PsbA/PsbA) reaction…	photosynthetic electron transport in photosystem II [GO:0009772]; protein-chromophore linkage [GO:0018298]	chlorophyll binding [GO:0016168]; electron transporter, transferring electrons within the cyclic electron transport pathway of photosynthesis activity [GO:0045156]; iron ion binding [GO:0005506]	chloroplast thylakoid membrane [GO:0009535]; integral component of membrane [GO:0016021]; photosystem II [GO:0009523]	Phaseolus vulgaris (Kidney bean) (French bean)	Photosynthesis.photophosphorylation.photosystem II.PS-II complex.reaction center complex.component D2/PsbD
Scaffold_37.4	2.6	0.0413561	Photosystem II CP43 reaction center protein (PSII 43 kDa protein) (Protein CP-43)	Q68S10	PSBC	0	FUNCTION: One of the components of the core complex of photosystem II (PSII). It binds chlorophyll and helps catalyze the primary light-induced photochemical processes of PSII. PSII is a light-driven water:plastoquinone oxidoreductase, using light energy to abstract electrons from H(2)O, generating O(2) and a proton gradient subsequently used for ATP formation. {ECO:0000255|HAMAP-Rule:MF_01496}.	photosynthetic electron transport in photosystem II [GO:0009772]; protein-chromophore linkage [GO:0018298]	chlorophyll binding [GO:0016168]; electron transporter, transferring electrons within the cyclic electron transport pathway of photosynthesis activity [GO:0045156]; metal ion binding [GO:0046872]	chloroplast thylakoid membrane [GO:0009535]; integral component of membrane [GO:0016021]; photosystem II [GO:0009523]	Panax ginseng (Korean ginseng)	Photosynthesis.photophosphorylation.photosystem II.PS-II complex.reaction center complex.component CP43/PsbC
Scaffold_4.207	2.6	1.31e-09	Cytokinin dehydrogenase 5 (EC 1.5.99.12) (Cytokinin oxidase 5) (AtCKX5) (AtCKX6) (CKO5)	Q67YU0	CKX5	0	FUNCTION: Catalyzes the oxidation of cytokinins, a family of N(6)-substituted adenine derivatives that are plant hormones, where the substituent is an isopentenyl group. {ECO:0000250, ECO:0000269|PubMed:14555694}.	cytokinin catabolic process [GO:0009823]	cytokinin dehydrogenase activity [GO:0019139]; FAD binding [GO:0071949]	extracellular region [GO:0005576]; extracellular space [GO:0005615]	Arabidopsis thaliana (Mouse-ear cress)	Phytohormone action.cytokinin.conjugation and degradation.cytokinin dehydrogenase
[truncated: 602 more rows]
