# Supplementary material for: Transcriptome sequencing revealed the influence of blue light on the expression levels of light-stress response genes in Centella asiatica
Source: PLoS One. 2021 Nov 29;16(11):e0260468. doi: 10.1371/journal.pone.0260468 (PMC8629183; doi:10.1371/journal.pone.0260468)
Supplement: S5 Table — (XLSX) [file pone.0260468.s008.xlsx]

## Sheet: Sheet1
S5 Table The list of abbreviations
Abbreviation	Meaning/Full name
R-treated	Red-treated C. asiatica
B-treated	Blue-treated C. asiatica
W-treated	White-treated C. asiatica
red-up DEGs	Up-regulated DEGs under red light
red-down DEGs	Down-regulated DEGs under red light
blue-up DEGs	Up-regulated DEGs under blue light
blue-down DEGs	Down-regulated DEGs under blue light
red-hiDEGs	The DEGs with the expression level under red light was higher than that under blue light
blue-hiDEGs	The DEGs with the expression level under blue light was higher than that under red light
CRY-DASH or CRYD	Drosophila, Arabidopsis, Synechocystis, human (DASH)-type Cryptochrome
DEGs	Differentially expressed genes
RNA-seq	RNA sequencing
CRY3	Cryptochrome 3
UVR3	UV repair defective 3
ABI5	ABSCISIC ACID-INSENSITIVE 5
MYB4	Myeloblastosis (MYB) family transcription factor 4
HY5	ELONGATED HYPOCOTYL 5
HYH	HY5 homolog
BBX31	B-box domain protein 31
ELIP1	Early light-induced protein 1
GA2OX	Gibberellin 2-beta-dioxygenase
PHOT	Phototropin
PHYB	Phytochrome B
ERF	Ethylene-responsive transcription factor
UV-B	Ultraviolet B
GA	Gibberellins
ABA	Abscisic acid
BIC1	Blue‐light inhibitor of cryptochromes 1
CRY2	Cryptochrome 2
CPDs	Cyclobutane pyrimidine dimers
6-4 PPs	Pyrimidine-pyrimidone 6-4 photoproducts
PHR	N-terminal photolyase-homologous region
ADT1	Arogenate dehydratase 1
CCE	C-terminal extension region
UVR3	UV repair defective 3
DDB2	UV-damaged DNA-binding protein 2
PSII	Photosystem II
psb	Photosystem II protein
STN8	State transition 8
VDE or NPQ1	Violaxanthin de-epoxidase
ABA4	Abscisic acid-deficient 4
F3H	Flavanone 3-hydroxylase
F3'H	Flavonoid 3'-hydroxylase
PAL1	Phenylalanine ammonia-lyase 1
4CL1	4-coumarate:CoA ligase 1
C4H	Cinnamate 4-hydroxylase
CHS	Chalcone synthase
CHIL	Chalcone-flavanone isomerase 3
LED	Light emitting diode
GO	gene ontology
QE	quercetin equivalent
